# Supplementary material for: MCbiclust: a novel algorithm to discover large-scale functionally related gene sets from massive transcriptomics data collections
Source: Nucleic Acids Res. 2017 Jul 14;45(15):8712–30. doi: 10.1093/nar/gkx590 (PMC5587796; doi:10.1093/nar/gkx590)
Supplement: Supplementary Data [file gkx590_supp.zip]

Archive with 2 entries (2 files):
- nar-01701-z-2017-File010.xlsx
- nar-01701-z-2017-File011.pdf
