# Supplementary material for: MCbiclust: a novel algorithm to discover large-scale functionally related gene sets from massive transcriptomics data collections
Source: Nucleic Acids Res. 2017 Jul 14;45(15):8712–30. doi: 10.1093/nar/gkx590 (PMC5587796; doi:10.1093/nar/gkx590)
Supplement: Supplementary Data [file gkx590_supp.zip › nar-01701-z-2017-File010.xlsx]

## Sheet: E coli E1
GOID	TERM	Number_of_genes	Genes_in_genelist	p_value	Genes_av_value
GO:0044237	cellular metabolic process	1606	1599	1.53405e-101	0.357036
GO:0009058	biosynthetic process	967	962	2.06809e-101	0.446768
GO:0008152	metabolic process	1781	1775	2.91931e-97	0.333151
GO:0009987	cellular process	1891	1884	1.30996e-88	0.307829
GO:0006807	nitrogen compound metabolic process	1041	1038	1.53069e-74	0.372748
GO:0006725	cellular aromatic compound metabolic process	751	748	1.5976e-68	0.416998
GO:0006139	nucleobase-containing compound metabolic process	724	721	1.78873e-66	0.419144
GO:0009059	macromolecule biosynthetic process	515	510	4.70617e-63	0.462907
GO:0019538	protein metabolic process	323	318	6.8773e-43	0.482586
GO:0006412	translation	146	140	5.15185e-39	0.673297
GO:0006796	phosphate-containing compound metabolic process	445	444	4.04439e-38	0.398025
GO:0006793	phosphorus metabolic process	462	461	9.15149e-37	0.383091
GO:0019438	aromatic compound biosynthetic process	407	407	4.10189e-33	0.380205
GO:0016070	RNA metabolic process	364	365	1.5797e-32	0.409471
Intergenic	Intergenic	3083	3083	6.66966e-29	-0.167797
GO:0065007	biological regulation	466	466	9.38569e-28	0.332143
GO:0008610	lipid biosynthetic process	128	129	1.00385e-27	0.608876
GO:0055086	nucleobase-containing small molecule metabolic process	260	259	1.00385e-27	0.43731
GO:0009117	nucleotide metabolic process	232	231	4.58922e-25	0.436044
GO:0050896	response to stimulus	503	502	1.45247e-23	0.296313
GO:0006629	lipid metabolic process	155	156	1.82836e-23	0.513161
GO:0019752	carboxylic acid metabolic process	364	364	1.12702e-20	0.312945
GO:0051186	cofactor metabolic process	147	147	3.58807e-20	0.503348
GO:0009165	nucleotide biosynthetic process	111	111	4.12638e-19	0.54875
GO:0009116	nucleoside metabolic process	159	158	7.77235e-19	0.466786
GO:0006950	response to stress	323	322	1.01931e-18	0.337514
GO:0006399	tRNA metabolic process	63	64	3.69504e-18	0.740893
GO:0006396	RNA processing	66	67	4.40698e-18	0.729276
GO:0051188	cofactor biosynthetic process	113	113	4.98198e-18	0.550752
NonIntergenic	NonIntergenic	4376	4376	8.28448e-18	0.0901703
GO:0016051	carbohydrate biosynthetic process	107	108	1.08714e-17	0.532327
GO:0006520	cellular amino acid metabolic process	251	251	1.3416e-17	0.353455
GO:0006259	DNA metabolic process	149	146	1.49846e-16	0.463955
GO:0009163	nucleoside biosynthetic process	53	53	3.98976e-16	0.74673
GO:0042455	ribonucleoside biosynthetic process	51	51	4.4941e-16	0.756566
GO:0006163	purine nucleotide metabolic process	145	144	8.26338e-16	0.443658
GO:0034470	ncRNA processing	59	60	1.98707e-15	0.716121
GO:0010468	regulation of gene expression	296	296	4.19051e-15	0.305815
GO:0000271	polysaccharide biosynthetic process	86	87	7.7424e-15	0.538979
GO:0043412	macromolecule modification	147	147	1.40792e-14	0.423426
GO:0044262	cellular carbohydrate metabolic process	149	150	1.56347e-14	0.406145
GO:0008653	lipopolysaccharide metabolic process	64	65	2.44967e-14	0.612692
GO:0009103	lipopolysaccharide biosynthetic process	64	65	2.44967e-14	0.612692
GO:0009056	catabolic process	393	392	4.42884e-14	0.254773
GO:0005975	carbohydrate metabolic process	306	307	2.11069e-13	0.269238
GO:0006164	purine nucleotide biosynthetic process	48	48	3.266e-13	0.700014
GO:0044248	cellular catabolic process	248	247	8.53603e-13	0.306506
GO:0009152	purine ribonucleotide biosynthetic process	46	46	1.38708e-12	0.697117
GO:0009451	RNA modification	54	54	2.15664e-12	0.6798
GO:0007049	cell cycle	57	57	2.56356e-12	0.662243
GO:0048519	negative regulation of biological process	94	94	6.81376e-12	0.501045
GO:0006644	phospholipid metabolic process	52	52	9.1078e-12	0.674487
GO:0051301	cell division	53	53	3.27877e-11	0.654955
GO:0010608	posttranscriptional regulation of gene expression	48	48	6.06801e-11	0.661992
GO:0008654	phospholipid biosynthetic process	48	48	7.70328e-11	0.670039
GO:0051171	regulation of nitrogen compound metabolic process	261	261	1.56999e-10	0.273394
GO:0006351	transcription, DNA-templated	255	255	2.17597e-10	0.273712
GO:0008652	cellular amino acid biosynthetic process	169	169	3.17086e-10	0.335313
GO:0019439	aromatic compound catabolic process	141	140	4.75759e-10	0.37705
GO:0034655	nucleobase-containing compound catabolic process	135	134	7.56735e-10	0.379947
GO:0042254	ribosome biogenesis	33	33	1.95234e-09	0.74815
GO:0032774	RNA biosynthetic process	202	202	2.51786e-09	0.2945
GO:0006417	regulation of translation	39	39	4.51299e-09	0.682219
GO:0033554	cellular response to stress	201	201	6.26787e-09	0.303307
GO:0015949	nucleobase-containing small molecule interconversion	36	36	7.6896e-09	0.715211
GO:0051252	regulation of RNA metabolic process	248	248	1.03421e-08	0.255762
GO:0009312	oligosaccharide biosynthetic process	37	37	1.39663e-08	0.661374
GO:0008360	regulation of cell shape	33	33	2.59945e-08	0.695513
GO:0006418	tRNA aminoacylation for protein translation	25	25	2.64891e-08	0.806829
GO:0008033	tRNA processing	36	37	2.90826e-08	0.684788
GO:0043039	tRNA aminoacylation	26	26	3.63113e-08	0.787406
GO:2001141	regulation of RNA biosynthetic process	245	245	4.30326e-08	0.248618
GO:0000910	cytokinesis	38	38	4.42811e-08	0.674167
GO:0015992	proton transport	44	44	5.60433e-08	0.582851
GO:0006355	regulation of transcription, DNA-templated	244	244	6.26063e-08	0.246357
GO:0009244	lipopolysaccharide core region biosynthetic process	22	22	7.67594e-08	0.833153
GO:0016310	phosphorylation	151	151	8.26934e-08	0.31138
GO:0006974	cellular response to DNA damage stimulus	159	159	8.92723e-08	0.323149
GO:0009628	response to abiotic stimulus	83	82	1.97844e-07	0.442282
GO:0006261	DNA-dependent DNA replication	39	39	2.00878e-07	0.619237
GO:0032259	methylation	50	50	2.25041e-07	0.531992
GO:0000270	peptidoglycan metabolic process	39	39	3.24892e-07	0.620456
GO:0006260	DNA replication	49	49	4.45975e-07	0.534696
GO:0009311	oligosaccharide metabolic process	47	47	4.64093e-07	0.525907
GO:0055114	oxidation-reduction process	331	331	5.22493e-07	0.189914
GO:0006364	rRNA processing	24	24	1.27291e-06	0.762984
GO:0010629	negative regulation of gene expression	58	58	1.63059e-06	0.492524
GO:0009266	response to temperature stimulus	42	42	1.87436e-06	0.598115
GO:0016072	rRNA metabolic process	25	25	1.95105e-06	0.737837
GO:0006633	fatty acid biosynthetic process	38	38	2.3653e-06	0.551559
NanR	NanR	1229	1232	2.41314e-06	0.0917227
GO:0006006	glucose metabolic process	49	49	2.45991e-06	0.501268
GO:0044036	cell wall macromolecule metabolic process	33	33	2.58854e-06	0.619759
GO:0006119	oxidative phosphorylation	27	27	3.48897e-06	0.659137
GO:0044038	cell wall macromolecule biosynthetic process	30	30	3.54258e-06	0.647889
GO:0009273	peptidoglycan-based cell wall biogenesis	30	30	4.14999e-06	0.647217
GO:0006400	tRNA modification	28	28	5.01065e-06	0.684241
GO:0045892	negative regulation of transcription, DNA-templated	54	54	5.79934e-06	0.491778
GO:0046677	response to antibiotic	64	63	7.66124e-06	0.417801
GO:0019646	aerobic electron transport chain	22	22	8.82089e-06	0.746338
GO:0009252	peptidoglycan biosynthetic process	29	29	1.10814e-05	0.638163
GO:0006281	DNA repair	61	61	1.66898e-05	0.445936
GO:0006096	glycolysis	21	21	2.04589e-05	0.769618
GO:0001510	RNA methylation	24	24	2.25491e-05	0.691089
GO:0006007	glucose catabolic process	32	32	2.50012e-05	0.578217
GO:0009243	O antigen biosynthetic process	13	14	2.70864e-05	0.824085
GO:0042221	response to chemical	168	167	3.0692e-05	0.22938
GO:0009166	nucleotide catabolic process	103	102	4.14776e-05	0.318256
GO:0009164	nucleoside catabolic process	103	102	5.01594e-05	0.313307
GO:0006152	purine nucleoside catabolic process	99	98	8.51154e-05	0.313961
GO:0006508	proteolysis	58	59	0.000101407	0.429043
GO:0009991	response to extracellular stimulus	48	48	0.000113235	0.476378
GO:0046034	ATP metabolic process	87	87	0.000135672	0.319531
GO:0046474	glycerophospholipid biosynthetic process	21	21	0.000147369	0.704692
GO:0006744	ubiquinone biosynthetic process	16	16	0.000148858	0.765778
GO:0071555	cell wall organization	23	23	0.000156214	0.667534
GO:0042454	ribonucleoside catabolic process	101	100	0.000162617	0.301893
GO:0009226	nucleotide-sugar biosynthetic process	19	19	0.000182175	0.636498
GO:0017148	negative regulation of translation	19	19	0.000192427	0.697171
GO:0009408	response to heat	25	25	0.000200035	0.676525
GO:0015031	protein transport	50	50	0.000224766	0.413978
GO:0009156	ribonucleoside monophosphate biosynthetic process	35	35	0.000234519	0.526723
GO:0009143	nucleoside triphosphate catabolic process	97	96	0.000240866	0.302516
GO:0009636	response to toxic substance	75	74	0.000286761	0.324725
GO:0009225	nucleotide-sugar metabolic process	23	23	0.000348626	0.552577
GO:0046365	monosaccharide catabolic process	64	64	0.000497804	0.361511
GO:0090305	nucleic acid phosphodiester bond hydrolysis	44	45	0.000553793	0.445068
GO:0006760	folic acid-containing compound metabolic process	21	21	0.000753002	0.655549
GO:0006886	intracellular protein transport	14	14	0.00096988	0.728935
GO:0006413	translational initiation	12	12	0.0010446	0.801678
GO:0006464	cellular protein modification process	79	79	0.0010446	0.295765
GO:0034220	ion transmembrane transport	95	95	0.00118564	0.259926
GO:0046654	tetrahydrofolate biosynthetic process	19	19	0.00129566	0.672862
GO:0042558	pteridine-containing compound metabolic process	22	22	0.00143202	0.614886
GO:0032506	cytokinetic process	16	16	0.00152773	0.736581
GO:0009432	SOS response	20	20	0.00160027	0.706127
GO:0009396	folic acid-containing compound biosynthetic process	20	20	0.00178885	0.643983
GO:0043241	protein complex disassembly	23	23	0.00212953	0.57675
GO:0006401	RNA catabolic process	15	15	0.00215621	0.759807
GO:0006310	DNA recombination	41	38	0.00219029	0.464616
GO:0043094	cellular metabolic compound salvage	15	15	0.00222322	0.723791
GO:0009060	aerobic respiration	57	57	0.00244859	0.376992
GO:0009246	enterobacterial common antigen biosynthetic process	11	12	0.00244859	0.784059
GO:0005996	monosaccharide metabolic process	98	98	0.0030031	0.262013
GO:0033014	tetrapyrrole biosynthetic process	20	20	0.00318846	0.612777
GO:0006779	porphyrin-containing compound biosynthetic process	18	18	0.00431494	0.627391
GO:0070475	rRNA base methylation	12	12	0.00553504	0.771658
GO:0031167	rRNA methylation	14	14	0.00556795	0.71385
GO:0019318	hexose metabolic process	79	79	0.00576842	0.275538
GO:0006812	cation transport	129	129	0.0060018	0.207131
Fis	Fis	515	520	0.00727251	0.101526
GO:0006811	ion transport	242	242	0.00788237	0.145427
GO:0006654	phosphatidic acid biosynthetic process	13	13	0.00868449	0.727454
GO:0000917	barrier septum assembly	13	13	0.00906083	0.733662
GO:0006221	pyrimidine nucleotide biosynthetic process	20	20	0.00980037	0.597572
GO:0006631	fatty acid metabolic process	57	57	0.0104018	0.310045
GO:0009168	purine ribonucleoside monophosphate biosynthetic process	22	22	0.0104018	0.543126
GO:0015990	electron transport coupled proton transport	23	23	0.0104018	0.521497
GO:0007059	chromosome segregation	12	12	0.0114609	0.726013
GO:0042773	ATP synthesis coupled electron transport	15	15	0.0128877	0.664609
GO:0006457	protein folding	31	31	0.0137308	0.482756
GO:0045454	cell redox homeostasis	15	15	0.0137732	0.643362
GO:0006353	DNA-templated transcription, termination	18	18	0.0161426	0.584359
GO:0016052	carbohydrate catabolic process	147	147	0.0165289	0.188263
GO:0006184	GTP catabolic process	20	19	0.0178455	0.546827
GO:0007155	cell adhesion	21	21	0.0208257	-0.565967
GO:0022610	biological adhesion	21	21	0.0208257	-0.565967
GO:0006783	heme biosynthetic process	12	12	0.0228456	0.700352
MarA	MarA	81	81	0.0250528	0.259227
GO:0031555	transcriptional attenuation	14	14	0.0252446	0.658142
GO:0009257	10-formyltetrahydrofolate biosynthetic process	11	11	0.0260194	0.73491
Cra	Cra	52	53	0.0351917	0.327646
GO:0006810	transport	546	547	0.0357412	0.0773945
GO:0042168	heme metabolic process	11	11	0.0414981	0.692963
GO:0045333	cellular respiration	109	109	0.04456	0.218966

## Sheet: E coli E2
GOID	TERM	Number_of_genes	Genes_in_genelist	p_value	Genes_av_value
Intergenic	Intergenic	3083	3083	1.60274e-28	-0.108755
NonIntergenic	NonIntergenic	4376	4376	1.51824e-17	0.131574
Sigma 70	Sigma 70	1262	1267	3.44617e-14	0.175547
Sigma 38	Sigma 38	1048	1053	2.50809e-12	0.178028
NanR	NanR	1229	1232	1.58927e-07	0.146547
Sigma 24	Sigma 24	393	395	1.66642e-07	0.211404
GO:0009432	SOS response	20	20	2.76433e-05	-0.64454
GO:0001539	ciliary or bacterial-type flagellar motility	21	21	0.000113823	0.649303
Fis	Fis	515	520	0.000197146	0.161744
GO:0006928	cellular component movement	31	31	0.000274053	0.524515
IclR	IclR	523	526	0.000274053	0.163838
GO:0009061	anaerobic respiration	76	76	0.000513683	0.372348
GO:0006935	chemotaxis	21	21	0.00056848	0.651593
GO:0042330	taxis	21	21	0.00056848	0.651593
GO:0045333	cellular respiration	109	109	0.000704938	0.31445
GO:0042126	nitrate metabolic process	19	19	0.00158697	0.594871
GO:0042128	nitrate assimilation	19	19	0.00158697	0.594871
GO:0048870	cell motility	24	24	0.00168708	0.549948
GO:0055114	oxidation-reduction process	331	331	0.00340256	0.182497
GO:0019752	carboxylic acid metabolic process	364	364	0.00430803	0.176236
NarL	NarL	180	183	0.00706801	0.21595
Sigma 32	Sigma 32	323	325	0.0226471	0.164511
GO:0008652	cellular amino acid biosynthetic process	169	169	0.0261298	0.219775
GO:0000105	histidine biosynthetic process	12	12	0.0390011	0.694675
GO:0009246	enterobacterial common antigen biosynthetic process	11	12	0.0427106	-0.667765

## Sheet: E coli E3
GOID	TERM	Number_of_genes	Genes_in_genelist	p_value	Genes_av_value
Intergenic	Intergenic	3083	3083	2.35495e-299	-0.422478
NonIntergenic	NonIntergenic	4376	4376	1.07603e-187	0.621792
GO:0009987	cellular process	1891	1884	1.48775e-138	0.712683
GO:0008152	metabolic process	1781	1775	6.67101e-136	0.718333
GO:0044237	cellular metabolic process	1606	1599	7.93088e-125	0.719733
GO:0006807	nitrogen compound metabolic process	1041	1038	2.04013e-103	0.747731
Sigma 70	Sigma 70	1262	1267	3.55308e-84	0.633711
GO:0009058	biosynthetic process	967	962	1.83012e-81	0.721392
GO:0006725	cellular aromatic compound metabolic process	751	748	8.02287e-77	0.752476
GO:0006139	nucleobase-containing compound metabolic process	724	721	3.425e-74	0.748118
Sigma 38	Sigma 38	1048	1053	6.6356e-74	0.638112
NanR	NanR	1229	1232	4.55738e-73	0.629655
GO:0006796	phosphate-containing compound metabolic process	445	444	4.51004e-47	0.743535
GO:0006793	phosphorus metabolic process	462	461	6.87708e-47	0.736373
GO:0009059	macromolecule biosynthetic process	515	510	1.08462e-40	0.703196
GO:0019438	aromatic compound biosynthetic process	407	407	2.09043e-37	0.73065
GO:0050896	response to stimulus	503	502	2.10097e-37	0.704643
GO:0006810	transport	546	547	1.22297e-36	0.665782
GO:0009056	catabolic process	393	392	5.70269e-35	0.723136
GO:0019752	carboxylic acid metabolic process	364	364	2.64101e-33	0.722468
GO:0065007	biological regulation	466	466	5.5968e-33	0.691226
GO:0055086	nucleobase-containing small molecule metabolic process	260	259	1.36797e-32	0.786039
GO:0016070	RNA metabolic process	364	365	3.48437e-32	0.705526
Fis	Fis	515	520	3.83142e-32	0.629378
IclR	IclR	523	526	7.37234e-29	0.606376
GO:0044248	cellular catabolic process	248	247	1.1313e-28	0.76253
GO:0009117	nucleotide metabolic process	232	231	1.95821e-28	0.781717
Sigma 24	Sigma 24	393	395	4.35326e-27	0.613241
GO:0019538	protein metabolic process	323	318	3.48657e-26	0.729952
Sigma 32	Sigma 32	323	325	5.5046e-24	0.638837
GO:0006950	response to stress	323	322	1.92501e-22	0.699836
GO:0009116	nucleoside metabolic process	159	158	3.16619e-22	0.809904
GO:0055114	oxidation-reduction process	331	331	3.30476e-21	0.697952
Dan	Dan	270	271	4.19973e-21	0.670376
GO:0006163	purine nucleotide metabolic process	145	144	6.39458e-21	0.823134
GO:0010468	regulation of gene expression	296	296	3.67512e-20	0.676254
GO:0005975	carbohydrate metabolic process	306	307	7.54463e-20	0.671385
GO:0006520	cellular amino acid metabolic process	251	251	1.54592e-19	0.705448
GO:0006629	lipid metabolic process	155	156	2.84983e-18	0.74392
GO:0051171	regulation of nitrogen compound metabolic process	261	261	4.8189e-18	0.674785
GO:0006259	DNA metabolic process	149	146	5.08763e-18	0.769694
GO:0051186	cofactor metabolic process	147	147	2.09433e-17	0.777946
GO:0006351	transcription, DNA-templated	255	255	3.79835e-17	0.675436
GO:0034655	nucleobase-containing compound catabolic process	135	134	8.92251e-17	0.778863
GO:0019439	aromatic compound catabolic process	141	140	1.77313e-16	0.775552
GO:0051188	cofactor biosynthetic process	113	113	3.08814e-16	0.818585
GO:0008610	lipid biosynthetic process	128	129	3.50773e-16	0.743649
GO:2001141	regulation of RNA biosynthetic process	245	245	3.60427e-16	0.668258
GO:0043412	macromolecule modification	147	147	3.89134e-16	0.765755
GO:0051252	regulation of RNA metabolic process	248	248	4.31412e-16	0.664163
GO:0006355	regulation of transcription, DNA-templated	244	244	6.06939e-16	0.667249
GO:0033554	cellular response to stress	201	201	1.90941e-14	0.707312
GO:0009165	nucleotide biosynthetic process	111	111	2.31439e-14	0.819499
GO:0009164	nucleoside catabolic process	103	102	2.8716e-14	0.804366
GO:0006152	purine nucleoside catabolic process	99	98	6.21954e-14	0.804605
GO:0006811	ion transport	242	242	7.10073e-14	0.652637
GO:0009143	nucleoside triphosphate catabolic process	97	96	7.85039e-14	0.803394
GO:0009166	nucleotide catabolic process	103	102	9.20983e-14	0.791144
GO:0042454	ribonucleoside catabolic process	101	100	1.05891e-13	0.802166
GO:0032774	RNA biosynthetic process	202	202	3.37756e-13	0.674527
GO:0006396	RNA processing	66	67	2.6816e-12	0.843872
GO:0046034	ATP metabolic process	87	87	3.33165e-12	0.813265
NarL	NarL	180	183	5.01972e-12	0.660366
NarP	NarP	121	123	7.69721e-12	0.668756
GO:0006974	cellular response to DNA damage stimulus	159	159	8.24188e-12	0.703602
GO:0006200	ATP catabolic process	78	78	1.42134e-11	0.809769
GO:0008652	cellular amino acid biosynthetic process	169	169	1.77688e-11	0.657585
GO:0006399	tRNA metabolic process	63	64	1.98224e-11	0.825926
GO:0042221	response to chemical	168	167	4.38484e-11	0.671356
GO:0034470	ncRNA processing	59	60	1.03113e-10	0.838244
GO:0055085	transmembrane transport	191	191	1.83119e-10	0.64006
MqsA	MqsA	156	157	1.97611e-10	0.635093
GO:0016310	phosphorylation	151	151	2.21899e-10	0.698867
GO:0044262	cellular carbohydrate metabolic process	149	150	1.00765e-09	0.646289
CRP	CRP	243	247	1.22626e-09	0.592638
GO:0009451	RNA modification	54	54	2.73147e-09	0.823492
GO:0016051	carbohydrate biosynthetic process	107	108	3.06894e-09	0.708322
GO:0006812	cation transport	129	129	3.60459e-09	0.699648
GO:0048519	negative regulation of biological process	94	94	8.48147e-09	0.739819
GO:0008033	tRNA processing	36	37	8.82901e-09	0.874583
CpxR	CpxR	83	83	9.02986e-09	0.765571
GO:0008653	lipopolysaccharide metabolic process	64	65	1.48696e-08	0.744339
GO:0009103	lipopolysaccharide biosynthetic process	64	65	1.48696e-08	0.744339
Sigma 28	Sigma 28	105	105	1.78132e-08	0.728916
GO:0006281	DNA repair	61	61	3.51863e-08	0.807872
GO:0000271	polysaccharide biosynthetic process	86	87	4.57984e-08	0.687224
GO:0006508	proteolysis	58	59	1.16823e-07	0.787874
OmpR	OmpR	109	110	1.73589e-07	0.606031
MarA	MarA	81	81	2.0143e-07	0.721729
GO:0006412	translation	146	140	3.27528e-07	0.675229
GO:0090305	nucleic acid phosphodiester bond hydrolysis	44	45	3.31709e-07	0.850855
HNS	HNS	140	141	4.52702e-07	0.61829
GO:0015031	protein transport	50	50	5.74346e-07	0.780098
ArcA	ArcA	173	175	9.07778e-07	0.556522
GO:0006400	tRNA modification	28	28	9.08708e-07	0.882262
GO:0007049	cell cycle	57	57	9.96952e-07	0.787931
GO:0009163	nucleoside biosynthetic process	53	53	1.01591e-06	0.822207
GO:0016052	carbohydrate catabolic process	147	147	2.40283e-06	0.645308
GO:0006644	phospholipid metabolic process	52	52	2.48521e-06	0.732701
Fur	Fur	143	145	2.61437e-06	0.612346
GO:0009636	response to toxic substance	75	74	2.86681e-06	0.72842
GO:0042455	ribonucleoside biosynthetic process	51	51	3.8531e-06	0.818592
GO:0008654	phospholipid biosynthetic process	48	48	4.47838e-06	0.738543
GO:0051301	cell division	53	53	5.97453e-06	0.809859
GO:0006164	purine nucleotide biosynthetic process	48	48	6.15277e-06	0.859851
GO:0006464	cellular protein modification process	79	79	7.99948e-06	0.742763
GO:0006310	DNA recombination	41	38	9.75367e-06	0.757252
GO:0006790	sulfur compound metabolic process	66	66	1.14216e-05	0.744698
GO:0046677	response to antibiotic	64	63	1.15513e-05	0.72288
NagC	NagC	111	112	1.29564e-05	0.604697
GO:0048518	positive regulation of biological process	59	59	1.49365e-05	0.733452
AsnC	AsnC	125	127	1.66771e-05	0.532921
GO:0032259	methylation	50	50	1.90721e-05	0.762264
GO:0006260	DNA replication	49	49	2.00577e-05	0.744829
Rob	Rob	75	75	2.13738e-05	0.655953
ExuR	ExuR	62	62	2.6728e-05	0.688732
GO:0009605	response to external stimulus	69	69	3.19902e-05	0.817779
GO:0006865	amino acid transport	70	70	3.41473e-05	0.673203
IHF	IHF	117	117	3.53157e-05	0.607053
GO:0009152	purine ribonucleotide biosynthetic process	46	46	4.02576e-05	0.856651
PhoB	PhoB	56	56	4.05582e-05	0.695361
GO:0006261	DNA-dependent DNA replication	39	39	4.42652e-05	0.771069
GO:0007165	signal transduction	74	74	4.80714e-05	0.689863
GO:0005996	monosaccharide metabolic process	98	98	4.8914e-05	0.644211
GO:0006631	fatty acid metabolic process	57	57	5.47876e-05	0.734965
GO:0030001	metal ion transport	59	59	0.000140115	0.695319
BaeR	BaeR	32	32	0.000196582	0.809945
GO:0045892	negative regulation of transcription, DNA-templated	54	54	0.00023944	0.736349
SoxS	SoxS	71	71	0.000263673	0.626622
GO:0022900	electron transport chain	83	83	0.00027255	0.663336
GO:0046942	carboxylic acid transport	86	86	0.000288734	0.604304
GO:0010629	negative regulation of gene expression	58	58	0.000300344	0.708235
GO:0009991	response to extracellular stimulus	48	48	0.000361064	0.849692
GO:0009628	response to abiotic stimulus	83	82	0.000481003	0.70977
Lrp	Lrp	100	100	0.000498024	0.628845
GO:0015949	nucleobase-containing small molecule interconversion	36	36	0.000512016	0.82865
GO:0042493	response to drug	49	49	0.000617364	0.681439
GO:0042254	ribosome biogenesis	33	33	0.000668184	0.781393
XylR	XylR	53	53	0.000687738	0.672491
GO:0045333	cellular respiration	109	109	0.000708726	0.652295
ArgR	ArgR	113	117	0.0008284	0.558437
Cra	Cra	52	53	0.00149441	0.729724
GO:0000270	peptidoglycan metabolic process	39	39	0.00151689	0.808595
GO:0000160	phosphorelay signal transduction system	62	62	0.00192916	0.654684
PhoP	PhoP	105	106	0.00202887	0.577515
ModE	ModE	31	31	0.00238086	0.759273
GO:0000910	cytokinesis	38	38	0.00241249	0.769451
GO:0019318	hexose metabolic process	79	79	0.00241249	0.623019
GO:0001510	RNA methylation	24	24	0.00242233	0.812429
GO:0034220	ion transmembrane transport	95	95	0.00257531	0.620722
GO:0046474	glycerophospholipid biosynthetic process	21	21	0.00257531	0.814488
GO:0015833	peptide transport	32	32	0.00263851	0.761486
GO:0006006	glucose metabolic process	49	49	0.00344135	0.780469
GO:0009312	oligosaccharide biosynthetic process	37	37	0.00417596	0.702033
AgaR	AgaR	110	111	0.00470176	0.514213
GO:0009311	oligosaccharide metabolic process	47	47	0.0048387	0.649748
MetJ	MetJ	66	67	0.00531302	0.587042
GO:0006457	protein folding	31	31	0.00634362	0.859868
GO:0009156	ribonucleoside monophosphate biosynthetic process	35	35	0.00650358	0.784376
GO:0008360	regulation of cell shape	33	33	0.00726608	0.800453
GO:0006461	protein complex assembly	40	40	0.00733539	0.682189
FNR	FNR	92	92	0.00759266	0.60211
UlaR	UlaR	48	49	0.00842051	0.587299
NhaR	NhaR	39	40	0.0100239	0.699497
AraC	AraC	31	31	0.0100571	0.80299
GO:0007059	chromosome segregation	12	12	0.0107355	0.910065
GO:0043094	cellular metabolic compound salvage	15	15	0.010789	0.840138
GO:0009061	anaerobic respiration	76	76	0.0115237	0.636984
GO:0006777	Mo-molybdopterin cofactor biosynthetic process	12	12	0.0124683	0.850729
DcuR	DcuR	42	43	0.0135602	0.681744
GO:0006633	fatty acid biosynthetic process	38	38	0.0139394	0.694757
GO:0009226	nucleotide-sugar biosynthetic process	19	19	0.0151555	0.847163
Nac	Nac	73	73	0.0156481	0.487421
GO:0009244	lipopolysaccharide core region biosynthetic process	22	22	0.0165923	0.765281
GO:0009273	peptidoglycan-based cell wall biogenesis	30	30	0.017304	0.794496
GO:0044036	cell wall macromolecule metabolic process	33	33	0.0175908	0.782878
GO:0035556	intracellular signal transduction	45	45	0.0184468	0.657434
GO:0006744	ubiquinone biosynthetic process	16	16	0.019572	0.845706
GO:0015698	inorganic anion transport	26	26	0.0199867	0.764744
GO:0006364	rRNA processing	24	24	0.0204531	0.790375
GO:0044038	cell wall macromolecule biosynthetic process	30	30	0.0204531	0.794049
PurR	PurR	51	51	0.0204531	0.666981
HipB	HipB	19	19	0.0240899	0.818966
GO:0010608	posttranscriptional regulation of gene expression	48	48	0.0243618	0.705459
GO:0042594	response to starvation	23	23	0.0243618	0.872803
GO:0006869	lipid transport	13	13	0.0247803	0.899385
GO:0007155	cell adhesion	21	21	0.0263894	0.857906
GO:0022610	biological adhesion	21	21	0.0263894	0.857906
GO:0009073	aromatic amino acid family biosynthetic process	24	24	0.0322664	0.832629
LexA	LexA	70	70	0.0323425	0.626933
GO:0046365	monosaccharide catabolic process	64	64	0.0329031	0.640846
GO:0016072	rRNA metabolic process	25	25	0.0367355	0.756872
CytR	CytR	40	40	0.0369135	0.702114
GO:0009168	purine ribonucleoside monophosphate biosynthetic process	22	22	0.0379895	0.857796
GO:0009252	peptidoglycan biosynthetic process	29	29	0.0393348	0.789749
GO:0009225	nucleotide-sugar metabolic process	23	23	0.0471008	0.731499

## Sheet: E. coli summary
Bicluster	CV Mean
E1	-0.0164544
E2	0.028722
E3	0.190168
		Significant negative CV values in all	GOID	TERM	Number_of_genes	Genes_in_genelist	E1.pvalue	E1.av.cor	E2.pvalue	E2.av.cor	E3.pvalue	E3.av.cor	E1.status	E2.status	E3.status	Average.pvalue			Significant negative CV values in E1 and positive CV values in E3	GOID	TERM	Number_of_genes	Genes_in_genelist	E1.pvalue	E1.av.cor	E3.pvalue	E3.av.cor	E1.status	E3.status	Average.pvalue
			Intergenic	Intergenic	3083	3083	6.66966e-29	-0.167797	1.60274e-28	-0.108755	2.35495e-299	-0.422478	0	0	0	7.56569e-29				GO:0007155	cell adhesion	21	21	0.0208257	-0.565967	0.0263894	0.857906	0	1	0.0236076
																				GO:0022610	biological adhesion	21	21	0.0208257	-0.565967	0.0263894	0.857906	0	1	0.0236076
		Significant positive CV values in all	GOID	TERM	Number_of_genes	Genes_in_genelist	E1.pvalue	E1.av.cor	E2.pvalue	E2.av.cor	E3.pvalue	E3.av.cor	E1.status	E2.status	E3.status	Average.pvalue
			NonIntergenic	NonIntergenic	4376	4376	8.28448e-18	0.0901703	1.51824e-17	0.131574	1.07603e-187	0.621792	1	1	1	7.82229e-18			Significant positive CV values in E1 and negative values in E2	GOID	TERM	Number_of_genes	Genes_in_genelist	E1.pvalue	E1.av.cor	E2.pvalue	E2.av.cor	E1.status	E2.status	Average.pvalue
			NanR	NanR	1229	1232	2.41314e-06	0.0917227	1.58927e-07	0.146547	4.55738e-73	0.629655	1	1	1	8.57354e-07				GO:0009432	SOS response	20	20	0.00160027	0.706127	2.76433e-05	-0.64454	1	0	0.000813957
			GO:0055114	oxidation-reduction process	331	331	5.22493e-07	0.189914	0.00340256	0.182497	3.30476e-21	0.697952	1	1	1	0.00113436				GO:0009246	enterobacterial common antigen biosynthetic process	11	12	0.00244859	0.784059	0.0427106	-0.667765	1	0	0.0225796
			GO:0019752	carboxylic acid metabolic process	364	364	1.12702e-20	0.312945	0.00430803	0.176236	2.64101e-33	0.722468	1	1	1	0.00143601
			Fis	Fis	515	520	0.00727251	0.101526	0.000197146	0.161744	3.83142e-32	0.629378	1	1	1	0.00248989
			GO:0008652	cellular amino acid biosynthetic process	169	169	3.17086e-10	0.335313	0.0261298	0.219775	1.77688e-11	0.657585	1	1	1	0.00870994
			GO:0045333	cellular respiration	109	109	0.04456	0.218966	0.000704938	0.31445	0.000708726	0.652295	1	1	1	0.0153245
																			Significant positive CV values in E1	GOID	TERM	Number_of_genes	Genes_in_genelist	E1.pvalue	E1.av.cor	E1.status	Average.pvalue
		Significant positive CV values in E1 and E3	GOID	TERM	Number_of_genes	Genes_in_genelist	E1.pvalue	E1.av.cor	E3.pvalue	E3.av.cor	E1.status	E3.status	Average.pvalue							GO:0006417	regulation of translation	39	39	4.51299e-09	0.682219	1	4.51299e-09
			GO:0044237	cellular metabolic process	1606	1599	1.53405e-101	0.357036	7.93088e-125	0.719733	1	1	7.67024e-102							GO:0006418	tRNA aminoacylation for protein translation	25	25	2.64891e-08	0.806829	1	2.64891e-08
			GO:0008152	metabolic process	1781	1775	2.91931e-97	0.333151	6.67101e-136	0.718333	1	1	1.45966e-97							GO:0043039	tRNA aminoacylation	26	26	3.63113e-08	0.787406	1	3.63113e-08
			GO:0009987	cellular process	1891	1884	1.30996e-88	0.307829	1.48775e-138	0.712683	1	1	6.54982e-89							GO:0015992	proton transport	44	44	5.60433e-08	0.582851	1	5.60433e-08
			GO:0009058	biosynthetic process	967	962	2.06809e-101	0.446768	1.83012e-81	0.721392	1	1	9.1506e-82							GO:0009266	response to temperature stimulus	42	42	1.87436e-06	0.598115	1	1.87436e-06
			GO:0006807	nitrogen compound metabolic process	1041	1038	1.53069e-74	0.372748	2.04013e-103	0.747731	1	1	7.65344e-75							GO:0006119	oxidative phosphorylation	27	27	3.48897e-06	0.659137	1	3.48897e-06
			GO:0006725	cellular aromatic compound metabolic process	751	748	1.5976e-68	0.416998	8.02287e-77	0.752476	1	1	7.98802e-69							GO:0019646	aerobic electron transport chain	22	22	8.82089e-06	0.746338	1	8.82089e-06
			GO:0006139	nucleobase-containing compound metabolic process	724	721	1.78873e-66	0.419144	3.425e-74	0.748118	1	1	8.94363e-67							GO:0006096	glycolysis	21	21	2.04589e-05	0.769618	1	2.04589e-05
			GO:0009059	macromolecule biosynthetic process	515	510	4.70617e-63	0.462907	1.08462e-40	0.703196	1	1	5.42309e-41							GO:0006007	glucose catabolic process	32	32	2.50012e-05	0.578217	1	2.50012e-05
			GO:0006796	phosphate-containing compound metabolic process	445	444	4.04439e-38	0.398025	4.51004e-47	0.743535	1	1	2.0222e-38							GO:0009243	O antigen biosynthetic process	13	14	2.70864e-05	0.824085	1	2.70864e-05
			GO:0006793	phosphorus metabolic process	462	461	9.15149e-37	0.383091	6.87708e-47	0.736373	1	1	4.57575e-37							GO:0071555	cell wall organization	23	23	0.000156214	0.667534	1	0.000156214
			GO:0019438	aromatic compound biosynthetic process	407	407	4.10189e-33	0.380205	2.09043e-37	0.73065	1	1	2.05105e-33							GO:0017148	negative regulation of translation	19	19	0.000192427	0.697171	1	0.000192427
			GO:0016070	RNA metabolic process	364	365	1.5797e-32	0.409471	3.48437e-32	0.705526	1	1	2.53204e-32							GO:0009408	response to heat	25	25	0.000200035	0.676525	1	0.000200035
			GO:0065007	biological regulation	466	466	9.38569e-28	0.332143	5.5968e-33	0.691226	1	1	4.69287e-28							GO:0006760	folic acid-containing compound metabolic process	21	21	0.000753002	0.655549	1	0.000753002
			GO:0055086	nucleobase-containing small molecule metabolic process	260	259	1.00385e-27	0.43731	1.36797e-32	0.786039	1	1	5.01932e-28							GO:0006886	intracellular protein transport	14	14	0.00096988	0.728935	1	0.00096988
			GO:0019538	protein metabolic process	323	318	6.8773e-43	0.482586	3.48657e-26	0.729952	1	1	1.74328e-26							GO:0006413	translational initiation	12	12	0.0010446	0.801678	1	0.0010446
			GO:0009117	nucleotide metabolic process	232	231	4.58922e-25	0.436044	1.95821e-28	0.781717	1	1	2.29559e-25							GO:0046654	tetrahydrofolate biosynthetic process	19	19	0.00129566	0.672862	1	0.00129566
			GO:0050896	response to stimulus	503	502	1.45247e-23	0.296313	2.10097e-37	0.704643	1	1	7.26237e-24							GO:0042558	pteridine-containing compound metabolic process	22	22	0.00143202	0.614886	1	0.00143202
			GO:0009116	nucleoside metabolic process	159	158	7.77235e-19	0.466786	3.16619e-22	0.809904	1	1	3.88776e-19							GO:0032506	cytokinetic process	16	16	0.00152773	0.736581	1	0.00152773
			GO:0006950	response to stress	323	322	1.01931e-18	0.337514	1.92501e-22	0.699836	1	1	5.09753e-19							GO:0009396	folic acid-containing compound biosynthetic process	20	20	0.00178885	0.643983	1	0.00178885
			GO:0006629	lipid metabolic process	155	156	1.82836e-23	0.513161	2.84983e-18	0.74392	1	1	1.42493e-18							GO:0043241	protein complex disassembly	23	23	0.00212953	0.57675	1	0.00212953
			GO:0006520	cellular amino acid metabolic process	251	251	1.3416e-17	0.353455	1.54592e-19	0.705448	1	1	6.7853e-18							GO:0006401	RNA catabolic process	15	15	0.00215621	0.759807	1	0.00215621
			GO:0051186	cofactor metabolic process	147	147	3.58807e-20	0.503348	2.09433e-17	0.777946	1	1	1.04896e-17							GO:0009060	aerobic respiration	57	57	0.00244859	0.376992	1	0.00244859
			GO:0006259	DNA metabolic process	149	146	1.49846e-16	0.463955	5.08763e-18	0.769694	1	1	7.74669e-17							GO:0033014	tetrapyrrole biosynthetic process	20	20	0.00318846	0.612777	1	0.00318846
			GO:0051188	cofactor biosynthetic process	113	113	4.98198e-18	0.550752	3.08814e-16	0.818585	1	1	1.56898e-16							GO:0006779	porphyrin-containing compound biosynthetic process	18	18	0.00431494	0.627391	1	0.00431494
			GO:0008610	lipid biosynthetic process	128	129	1.00385e-27	0.608876	3.50773e-16	0.743649	1	1	1.75386e-16							GO:0070475	rRNA base methylation	12	12	0.00553504	0.771658	1	0.00553504
			GO:0006163	purine nucleotide metabolic process	145	144	8.26338e-16	0.443658	6.39458e-21	0.823134	1	1	4.13172e-16							GO:0031167	rRNA methylation	14	14	0.00556795	0.71385	1	0.00556795
			GO:0010468	regulation of gene expression	296	296	4.19051e-15	0.305815	3.67512e-20	0.676254	1	1	2.09528e-15							GO:0006654	phosphatidic acid biosynthetic process	13	13	0.00868449	0.727454	1	0.00868449
			GO:0043412	macromolecule modification	147	147	1.40792e-14	0.423426	3.89134e-16	0.765755	1	1	7.23419e-15							GO:0000917	barrier septum assembly	13	13	0.00906083	0.733662	1	0.00906083
			GO:0009165	nucleotide biosynthetic process	111	111	4.12638e-19	0.54875	2.31439e-14	0.819499	1	1	1.15722e-14							GO:0006221	pyrimidine nucleotide biosynthetic process	20	20	0.00980037	0.597572	1	0.00980037
			GO:0009056	catabolic process	393	392	4.42884e-14	0.254773	5.70269e-35	0.723136	1	1	2.21442e-14							GO:0015990	electron transport coupled proton transport	23	23	0.0104018	0.521497	1	0.0104018
			GO:0005975	carbohydrate metabolic process	306	307	2.11069e-13	0.269238	7.54463e-20	0.671385	1	1	1.05535e-13							GO:0042773	ATP synthesis coupled electron transport	15	15	0.0128877	0.664609	1	0.0128877
			GO:0044248	cellular catabolic process	248	247	8.53603e-13	0.306506	1.1313e-28	0.76253	1	1	4.26802e-13							GO:0045454	cell redox homeostasis	15	15	0.0137732	0.643362	1	0.0137732
			GO:0006396	RNA processing	66	67	4.40698e-18	0.729276	2.6816e-12	0.843872	1	1	1.3408e-12							GO:0006353	DNA-templated transcription, termination	18	18	0.0161426	0.584359	1	0.0161426
			GO:0006399	tRNA metabolic process	63	64	3.69504e-18	0.740893	1.98224e-11	0.825926	1	1	9.91119e-12							GO:0006184	GTP catabolic process	20	19	0.0178455	0.546827	1	0.0178455
			GO:0034470	ncRNA processing	59	60	1.98707e-15	0.716121	1.03113e-10	0.838244	1	1	5.15574e-11							GO:0006783	heme biosynthetic process	12	12	0.0228456	0.700352	1	0.0228456
			GO:0051171	regulation of nitrogen compound metabolic process	261	261	1.56999e-10	0.273394	4.8189e-18	0.674785	1	1	7.84995e-11							GO:0031555	transcriptional attenuation	14	14	0.0252446	0.658142	1	0.0252446
			GO:0006351	transcription, DNA-templated	255	255	2.17597e-10	0.273712	3.79835e-17	0.675436	1	1	1.08798e-10							GO:0009257	10-formyltetrahydrofolate biosynthetic process	11	11	0.0260194	0.73491	1	0.0260194
			GO:0019439	aromatic compound catabolic process	141	140	4.75759e-10	0.37705	1.77313e-16	0.775552	1	1	2.3788e-10							GO:0042168	heme metabolic process	11	11	0.0414981	0.692963	1	0.0414981
			GO:0034655	nucleobase-containing compound catabolic process	135	134	7.56735e-10	0.379947	8.92251e-17	0.778863	1	1	3.78367e-10
			GO:0044262	cellular carbohydrate metabolic process	149	150	1.56347e-14	0.406145	1.00765e-09	0.646289	1	1	5.03834e-10						Significant positive CV values in E2 and E3	GOID	TERM	Number_of_genes	Genes_in_genelist	E2.pvalue	E2.av.cor	E3.pvalue	E3.av.cor	E2.status	E3.status	Average.pvalue
			GO:0032774	RNA biosynthetic process	202	202	2.51786e-09	0.2945	3.37756e-13	0.674527	1	1	1.2591e-09							Sigma 70	Sigma 70	1262	1267	3.44617e-14	0.175547	3.55308e-84	0.633711	1	1	1.72309e-14
			GO:0009451	RNA modification	54	54	2.15664e-12	0.6798	2.73147e-09	0.823492	1	1	1.36681e-09							Sigma 38	Sigma 38	1048	1053	2.50809e-12	0.178028	6.6356e-74	0.638112	1	1	1.25404e-12
			GO:0016051	carbohydrate biosynthetic process	107	108	1.08714e-17	0.532327	3.06894e-09	0.708322	1	1	1.53447e-09							Sigma 24	Sigma 24	393	395	1.66642e-07	0.211404	4.35326e-27	0.613241	1	1	8.3321e-08
			GO:0033554	cellular response to stress	201	201	6.26787e-09	0.303307	1.90941e-14	0.707312	1	1	3.13394e-09							IclR	IclR	523	526	0.000274053	0.163838	7.37234e-29	0.606376	1	1	0.000137026
			GO:0048519	negative regulation of biological process	94	94	6.81376e-12	0.501045	8.48147e-09	0.739819	1	1	4.24414e-09							NarL	NarL	180	183	0.00706801	0.21595	5.01972e-12	0.660366	1	1	0.00353401
			GO:0051252	regulation of RNA metabolic process	248	248	1.03421e-08	0.255762	4.31412e-16	0.664163	1	1	5.17103e-09							GO:0009061	anaerobic respiration	76	76	0.000513683	0.372348	0.0115237	0.636984	1	1	0.0060187
			GO:0008653	lipopolysaccharide metabolic process	64	65	2.44967e-14	0.612692	1.48696e-08	0.744339	1	1	7.43482e-09							Sigma 32	Sigma 32	323	325	0.0226471	0.164511	5.5046e-24	0.638837	1	1	0.0113236
			GO:0009103	lipopolysaccharide biosynthetic process	64	65	2.44967e-14	0.612692	1.48696e-08	0.744339	1	1	7.43482e-09
			GO:0008033	tRNA processing	36	37	2.90826e-08	0.684788	8.82901e-09	0.874583	1	1	1.89558e-08
			GO:2001141	regulation of RNA biosynthetic process	245	245	4.30326e-08	0.248618	3.60427e-16	0.668258	1	1	2.15163e-08						Significant positive CV values in E2	GOID	TERM	Number_of_genes	Genes_in_genelist	E2.pvalue	E2.av.cor	E2.status	Average.pvalue
			GO:0000271	polysaccharide biosynthetic process	86	87	7.7424e-15	0.538979	4.57984e-08	0.687224	1	1	2.28992e-08							GO:0001539	ciliary or bacterial-type flagellar motility	21	21	0.000113823	0.649303	1	0.000113823
			GO:0006355	regulation of transcription, DNA-templated	244	244	6.26063e-08	0.246357	6.06939e-16	0.667249	1	1	3.13032e-08							GO:0006928	cellular component movement	31	31	0.000274053	0.524515	1	0.000274053
			GO:0016310	phosphorylation	151	151	8.26934e-08	0.31138	2.21899e-10	0.698867	1	1	4.14576e-08							GO:0006935	chemotaxis	21	21	0.00056848	0.651593	1	0.00056848
			GO:0006974	cellular response to DNA damage stimulus	159	159	8.92723e-08	0.323149	8.24188e-12	0.703602	1	1	4.46403e-08							GO:0042330	taxis	21	21	0.00056848	0.651593	1	0.00056848
			GO:0006412	translation	146	140	5.15185e-39	0.673297	3.27528e-07	0.675229	1	1	1.63764e-07							GO:0042126	nitrate metabolic process	19	19	0.00158697	0.594871	1	0.00158697
			GO:0007049	cell cycle	57	57	2.56356e-12	0.662243	9.96952e-07	0.787931	1	1	4.98477e-07							GO:0042128	nitrate assimilation	19	19	0.00158697	0.594871	1	0.00158697
			GO:0009163	nucleoside biosynthetic process	53	53	3.98976e-16	0.74673	1.01591e-06	0.822207	1	1	5.07957e-07							GO:0048870	cell motility	24	24	0.00168708	0.549948	1	0.00168708
			GO:0006644	phospholipid metabolic process	52	52	9.1078e-12	0.674487	2.48521e-06	0.732701	1	1	1.24261e-06							GO:0000105	histidine biosynthetic process	12	12	0.0390011	0.694675	1	0.0390011
			GO:0042455	ribonucleoside biosynthetic process	51	51	4.4941e-16	0.756566	3.8531e-06	0.818592	1	1	1.92655e-06
			GO:0008654	phospholipid biosynthetic process	48	48	7.70328e-11	0.670039	4.47838e-06	0.738543	1	1	2.23923e-06
			GO:0006400	tRNA modification	28	28	5.01065e-06	0.684241	9.08708e-07	0.882262	1	1	2.95968e-06						Significant positive CV values in E3	GOID	TERM	Number_of_genes	Genes_in_genelist	E3.pvalue	E3.av.cor	E3.status	Average.pvalue
			GO:0051301	cell division	53	53	3.27877e-11	0.654955	5.97453e-06	0.809859	1	1	2.98728e-06							Dan	Dan	270	271	4.19973e-21	0.670376	1	4.19973e-21
			GO:0006164	purine nucleotide biosynthetic process	48	48	3.266e-13	0.700014	6.15277e-06	0.859851	1	1	3.07638e-06							NarP	NarP	121	123	7.69721e-12	0.668756	1	7.69721e-12
			GO:0006281	DNA repair	61	61	1.66898e-05	0.445936	3.51863e-08	0.807872	1	1	8.36249e-06							GO:0006200	ATP catabolic process	78	78	1.42134e-11	0.809769	1	1.42134e-11
			GO:0046677	response to antibiotic	64	63	7.66124e-06	0.417801	1.15513e-05	0.72288	1	1	9.60626e-06							GO:0055085	transmembrane transport	191	191	1.83119e-10	0.64006	1	1.83119e-10
			GO:0032259	methylation	50	50	2.25041e-07	0.531992	1.90721e-05	0.762264	1	1	9.64855e-06							MqsA	MqsA	156	157	1.97611e-10	0.635093	1	1.97611e-10
			GO:0006260	DNA replication	49	49	4.45975e-07	0.534696	2.00577e-05	0.744829	1	1	1.02518e-05							CRP	CRP	243	247	1.22626e-09	0.592638	1	1.22626e-09
			GO:0042221	response to chemical	168	167	3.0692e-05	0.22938	4.38484e-11	0.671356	1	1	1.5346e-05							CpxR	CpxR	83	83	9.02986e-09	0.765571	1	9.02986e-09
			GO:0009152	purine ribonucleotide biosynthetic process	46	46	1.38708e-12	0.697117	4.02576e-05	0.856651	1	1	2.01288e-05							Sigma 28	Sigma 28	105	105	1.78132e-08	0.728916	1	1.78132e-08
			GO:0009166	nucleotide catabolic process	103	102	4.14776e-05	0.318256	9.20983e-14	0.791144	1	1	2.07388e-05							OmpR	OmpR	109	110	1.73589e-07	0.606031	1	1.73589e-07
			GO:0006261	DNA-dependent DNA replication	39	39	2.00878e-07	0.619237	4.42652e-05	0.771069	1	1	2.22331e-05							HNS	HNS	140	141	4.52702e-07	0.61829	1	4.52702e-07
			GO:0009164	nucleoside catabolic process	103	102	5.01594e-05	0.313307	2.8716e-14	0.804366	1	1	2.50797e-05							ArcA	ArcA	173	175	9.07778e-07	0.556522	1	9.07778e-07
			GO:0006152	purine nucleoside catabolic process	99	98	8.51154e-05	0.313961	6.21954e-14	0.804605	1	1	4.25577e-05							Fur	Fur	143	145	2.61437e-06	0.612346	1	2.61437e-06
			GO:0006508	proteolysis	58	59	0.000101407	0.429043	1.16823e-07	0.787874	1	1	5.07618e-05							GO:0006790	sulfur compound metabolic process	66	66	1.14216e-05	0.744698	1	1.14216e-05
			GO:0046034	ATP metabolic process	87	87	0.000135672	0.319531	3.33165e-12	0.813265	1	1	6.78359e-05							NagC	NagC	111	112	1.29564e-05	0.604697	1	1.29564e-05
			GO:0042454	ribonucleoside catabolic process	101	100	0.000162617	0.301893	1.05891e-13	0.802166	1	1	8.13085e-05							GO:0048518	positive regulation of biological process	59	59	1.49365e-05	0.733452	1	1.49365e-05
			GO:0015031	protein transport	50	50	0.000224766	0.413978	5.74346e-07	0.780098	1	1	0.00011267							AsnC	AsnC	125	127	1.66771e-05	0.532921	1	1.66771e-05
			GO:0009143	nucleoside triphosphate catabolic process	97	96	0.000240866	0.302516	7.85039e-14	0.803394	1	1	0.000120433							Rob	Rob	75	75	2.13738e-05	0.655953	1	2.13738e-05
			GO:0045892	negative regulation of transcription, DNA-templated	54	54	5.79934e-06	0.491778	0.00023944	0.736349	1	1	0.00012262							ExuR	ExuR	62	62	2.6728e-05	0.688732	1	2.6728e-05
			GO:0009636	response to toxic substance	75	74	0.000286761	0.324725	2.86681e-06	0.72842	1	1	0.000144814							GO:0009605	response to external stimulus	69	69	3.19902e-05	0.817779	1	3.19902e-05
			GO:0010629	negative regulation of gene expression	58	58	1.63059e-06	0.492524	0.000300344	0.708235	1	1	0.000150987							GO:0006865	amino acid transport	70	70	3.41473e-05	0.673203	1	3.41473e-05
			GO:0009991	response to extracellular stimulus	48	48	0.000113235	0.476378	0.000361064	0.849692	1	1	0.000237149							IHF	IHF	117	117	3.53157e-05	0.607053	1	3.53157e-05
			GO:0009628	response to abiotic stimulus	83	82	1.97844e-07	0.442282	0.000481003	0.70977	1	1	0.0002406							PhoB	PhoB	56	56	4.05582e-05	0.695361	1	4.05582e-05
			GO:0015949	nucleobase-containing small molecule interconversion	36	36	7.6896e-09	0.715211	0.000512016	0.82865	1	1	0.000256012							GO:0007165	signal transduction	74	74	4.80714e-05	0.689863	1	4.80714e-05
			GO:0090305	nucleic acid phosphodiester bond hydrolysis	44	45	0.000553793	0.445068	3.31709e-07	0.850855	1	1	0.000277062							GO:0030001	metal ion transport	59	59	0.000140115	0.695319	1	0.000140115
			GO:0042254	ribosome biogenesis	33	33	1.95234e-09	0.74815	0.000668184	0.781393	1	1	0.000334093							BaeR	BaeR	32	32	0.000196582	0.809945	1	0.000196582
			GO:0006464	cellular protein modification process	79	79	0.0010446	0.295765	7.99948e-06	0.742763	1	1	0.000526299							SoxS	SoxS	71	71	0.000263673	0.626622	1	0.000263673
			GO:0000270	peptidoglycan metabolic process	39	39	3.24892e-07	0.620456	0.00151689	0.808595	1	1	0.000758607							GO:0022900	electron transport chain	83	83	0.00027255	0.663336	1	0.00027255
			GO:0006310	DNA recombination	41	38	0.00219029	0.464616	9.75367e-06	0.757252	1	1	0.00110002							GO:0046942	carboxylic acid transport	86	86	0.000288734	0.604304	1	0.000288734
			GO:0000910	cytokinesis	38	38	4.42811e-08	0.674167	0.00241249	0.769451	1	1	0.00120627							Lrp	Lrp	100	100	0.000498024	0.628845	1	0.000498024
			GO:0001510	RNA methylation	24	24	2.25491e-05	0.691089	0.00242233	0.812429	1	1	0.00122244							GO:0042493	response to drug	49	49	0.000617364	0.681439	1	0.000617364
			GO:0046474	glycerophospholipid biosynthetic process	21	21	0.000147369	0.704692	0.00257531	0.814488	1	1	0.00136134							XylR	XylR	53	53	0.000687738	0.672491	1	0.000687738
			GO:0005996	monosaccharide metabolic process	98	98	0.0030031	0.262013	4.8914e-05	0.644211	1	1	0.00152601							ArgR	ArgR	113	117	0.0008284	0.558437	1	0.0008284
			GO:0006006	glucose metabolic process	49	49	2.45991e-06	0.501268	0.00344135	0.780469	1	1	0.0017219							GO:0000160	phosphorelay signal transduction system	62	62	0.00192916	0.654684	1	0.00192916
			GO:0034220	ion transmembrane transport	95	95	0.00118564	0.259926	0.00257531	0.620722	1	1	0.00188048							PhoP	PhoP	105	106	0.00202887	0.577515	1	0.00202887
			GO:0009312	oligosaccharide biosynthetic process	37	37	1.39663e-08	0.661374	0.00417596	0.702033	1	1	0.00208799							ModE	ModE	31	31	0.00238086	0.759273	1	0.00238086
			GO:0009311	oligosaccharide metabolic process	47	47	4.64093e-07	0.525907	0.0048387	0.649748	1	1	0.00241958							GO:0015833	peptide transport	32	32	0.00263851	0.761486	1	0.00263851
			GO:0006812	cation transport	129	129	0.0060018	0.207131	3.60459e-09	0.699648	1	1	0.0030009							AgaR	AgaR	110	111	0.00470176	0.514213	1	0.00470176
			GO:0009156	ribonucleoside monophosphate biosynthetic process	35	35	0.000234519	0.526723	0.00650358	0.784376	1	1	0.00336905							MetJ	MetJ	66	67	0.00531302	0.587042	1	0.00531302
			GO:0008360	regulation of cell shape	33	33	2.59945e-08	0.695513	0.00726608	0.800453	1	1	0.00363305							GO:0006461	protein complex assembly	40	40	0.00733539	0.682189	1	0.00733539
			GO:0006811	ion transport	242	242	0.00788237	0.145427	7.10073e-14	0.652637	1	1	0.00394119							FNR	FNR	92	92	0.00759266	0.60211	1	0.00759266
			GO:0019318	hexose metabolic process	79	79	0.00576842	0.275538	0.00241249	0.623019	1	1	0.00409046							UlaR	UlaR	48	49	0.00842051	0.587299	1	0.00842051
			GO:0006631	fatty acid metabolic process	57	57	0.0104018	0.310045	5.47876e-05	0.734965	1	1	0.00522828							NhaR	NhaR	39	40	0.0100239	0.699497	1	0.0100239
			GO:0043094	cellular metabolic compound salvage	15	15	0.00222322	0.723791	0.010789	0.840138	1	1	0.00650612							AraC	AraC	31	31	0.0100571	0.80299	1	0.0100571
			GO:0006633	fatty acid biosynthetic process	38	38	2.3653e-06	0.551559	0.0139394	0.694757	1	1	0.00697086							GO:0006777	Mo-molybdopterin cofactor biosynthetic process	12	12	0.0124683	0.850729	1	0.0124683
			GO:0009226	nucleotide-sugar biosynthetic process	19	19	0.000182175	0.636498	0.0151555	0.847163	1	1	0.00766885							DcuR	DcuR	42	43	0.0135602	0.681744	1	0.0135602
			GO:0016052	carbohydrate catabolic process	147	147	0.0165289	0.188263	2.40283e-06	0.645308	1	1	0.00826566							Nac	Nac	73	73	0.0156481	0.487421	1	0.0156481
			GO:0009244	lipopolysaccharide core region biosynthetic process	22	22	7.67594e-08	0.833153	0.0165923	0.765281	1	1	0.00829621							GO:0035556	intracellular signal transduction	45	45	0.0184468	0.657434	1	0.0184468
			GO:0009273	peptidoglycan-based cell wall biogenesis	30	30	4.14999e-06	0.647217	0.017304	0.794496	1	1	0.00865408							GO:0015698	inorganic anion transport	26	26	0.0199867	0.764744	1	0.0199867
			GO:0044036	cell wall macromolecule metabolic process	33	33	2.58854e-06	0.619759	0.0175908	0.782878	1	1	0.00879668							PurR	PurR	51	51	0.0204531	0.666981	1	0.0204531
			GO:0006744	ubiquinone biosynthetic process	16	16	0.000148858	0.765778	0.019572	0.845706	1	1	0.00986045							HipB	HipB	19	19	0.0240899	0.818966	1	0.0240899
			GO:0006457	protein folding	31	31	0.0137308	0.482756	0.00634362	0.859868	1	1	0.0100372							GO:0042594	response to starvation	23	23	0.0243618	0.872803	1	0.0243618
			GO:0006364	rRNA processing	24	24	1.27291e-06	0.762984	0.0204531	0.790375	1	1	0.0102272							GO:0006869	lipid transport	13	13	0.0247803	0.899385	1	0.0247803
			GO:0044038	cell wall macromolecule biosynthetic process	30	30	3.54258e-06	0.647889	0.0204531	0.794049	1	1	0.0102283							GO:0009073	aromatic amino acid family biosynthetic process	24	24	0.0322664	0.832629	1	0.0322664
			GO:0007059	chromosome segregation	12	12	0.0114609	0.726013	0.0107355	0.910065	1	1	0.0110982							LexA	LexA	70	70	0.0323425	0.626933	1	0.0323425
			GO:0010608	posttranscriptional regulation of gene expression	48	48	6.06801e-11	0.661992	0.0243618	0.705459	1	1	0.0121809							CytR	CytR	40	40	0.0369135	0.702114	1	0.0369135
			MarA	MarA	81	81	0.0250528	0.259227	2.0143e-07	0.721729	1	1	0.0125265
			GO:0046365	monosaccharide catabolic process	64	64	0.000497804	0.361511	0.0329031	0.640846	1	1	0.0167005
			GO:0006810	transport	546	547	0.0357412	0.0773945	1.22297e-36	0.665782	1	1	0.0178706
			Cra	Cra	52	53	0.0351917	0.327646	0.00149441	0.729724	1	1	0.0183431
			GO:0016072	rRNA metabolic process	25	25	1.95105e-06	0.737837	0.0367355	0.756872	1	1	0.0183687
			GO:0009252	peptidoglycan biosynthetic process	29	29	1.10814e-05	0.638163	0.0393348	0.789749	1	1	0.0196729
			GO:0009225	nucleotide-sugar metabolic process	23	23	0.000348626	0.552577	0.0471008	0.731499	1	1	0.0237247
			GO:0009168	purine ribonucleoside monophosphate biosynthetic process	22	22	0.0104018	0.543126	0.0379895	0.857796	1	1	0.0241956

## Sheet: CCLE M1
GOID	TERM	Number_of_genes	Genes_in_genelist	p_value	Genes_av_value
GO:0006396	RNA processing	868	589	5.06757e-110	0.669839
GO:0030529	ribonucleoprotein complex	654	468	7.12442e-91	0.675213
GO:0016071	mRNA metabolic process	794	517	3.21858e-81	0.638826
GO:0003723	RNA binding	956	744	7.76787e-80	0.566963
GO:0044428	nuclear part	3200	2261	7.50678e-77	0.419473
GO:0031981	nuclear lumen	2574	1921	5.30694e-74	0.435302
GO:0070013	intracellular organelle lumen	3113	2364	1.0235e-70	0.404386
GO:0031974	membrane-enclosed lumen	3215	2450	1.82184e-67	0.396103
GO:0006397	mRNA processing	535	366	8.22115e-66	0.662984
GO:0043233	organelle lumen	3160	2407	3.67936e-65	0.394391
GO:0008380	RNA splicing	461	299	1.07764e-60	0.691932
GO:0034660	ncRNA metabolic process	344	264	1.73393e-59	0.706394
GO:0009653	anatomical structure morphogenesis	2539	1815	2.27152e-59	-0.0139299
GO:0005654	nucleoplasm	1761	1368	1.01625e-57	0.447531
GO:0022613	ribonucleoprotein complex biogenesis	256	198	8.73104e-55	0.757501
GO:0000375	RNA splicing, via transesterification reactions	310	198	5.24392e-53	0.756462
GO:0034470	ncRNA processing	212	181	1.0622e-52	0.769759
GO:0000377	RNA splicing, via transesterification reactions with bulged adenosine as nucleophile	301	193	1.96053e-52	0.761071
GO:0000398	nuclear mRNA splicing, via spliceosome	301	193	1.96053e-52	0.761071
GO:0071843	cellular component biogenesis at cellular level	270	212	2.65449e-51	0.719325
GO:0005739	mitochondrion	1986	1336	1.49875e-49	0.416578
GO:0005840	ribosome	245	144	2.14652e-44	0.778615
GO:0003676	nucleic acid binding	3878	2909	1.59688e-43	0.368983
GO:0042254	ribosome biogenesis	162	127	2.75289e-43	0.807189
GO:0048731	system development	4534	3015	3.53024e-43	0.0698198
GO:0044429	mitochondrial part	982	652	7.77973e-43	0.484476
GO:0090304	nucleic acid metabolic process	6869	3918	3.24797e-42	0.344872
GO:0016020	membrane	11434	6672	6.36551e-42	0.119724
GO:0072358	cardiovascular system development	911	683	1.30845e-40	-0.0974018
GO:0072359	circulatory system development	911	683	1.30845e-40	-0.0974018
GO:0048856	anatomical structure development	5363	3483	3.25099e-40	0.0831952
GO:0032989	cellular component morphogenesis	1078	882	6.64683e-40	-0.0618773
GO:0005794	Golgi apparatus	1329	1055	7.57566e-40	-0.0329123
GO:0000902	cell morphogenesis	1018	834	8.37601e-40	-0.0694184
GO:0032502	developmental process	6209	3972	2.10061e-37	0.0965613
GO:0007275	multicellular organismal development	5309	3546	3.34531e-37	0.0915431
GO:0040011	locomotion	1489	1115	3.98798e-37	-0.0108979
GO:0044425	membrane part	7543	5239	4.22152e-36	0.123794
GO:0003735	structural constituent of ribosome	167	102	6.73899e-36	0.820366
GO:0005681	spliceosomal complex	154	131	7.51723e-36	0.769199
GO:0009888	tissue development	1495	1081	2.64644e-35	-0.00165168
GO:0016192	vesicle-mediated transport	1119	851	3.11638e-35	-0.0480322
GO:0000904	cell morphogenesis involved in differentiation	750	622	3.45359e-35	-0.0911313
GO:0005730	nucleolus	629	563	9.80496e-35	0.470573
GO:0005576	extracellular region	2755	1836	4.4448e-34	0.0754374
GO:0071944	cell periphery	5662	3751	8.98247e-34	0.113395
GO:0007399	nervous system development	2017	1556	3.29751e-33	0.0385
GO:0030030	cell projection organization	1004	818	4.15699e-33	-0.0427867
GO:0006259	DNA metabolic process	1188	771	8.40824e-33	0.447356
GO:0005886	plasma membrane	5517	3682	1.10131e-32	0.11502
GO:0000139	Golgi membrane	561	499	1.16644e-32	-0.108177
GO:0005743	mitochondrial inner membrane	463	303	1.41582e-32	0.571907
GO:0001944	vasculature development	594	470	1.56198e-32	-0.133705
GO:0044431	Golgi apparatus part	684	578	4.73307e-32	-0.0802409
GO:0048858	cell projection morphogenesis	716	605	5.56166e-32	-0.0782214
GO:0016072	rRNA metabolic process	116	97	1.06238e-31	0.798149
GO:0022610	biological adhesion	1136	871	1.21432e-31	-0.0178804
GO:0009966	regulation of signal transduction	2165	1546	1.79948e-31	0.0318711
GO:0007155	cell adhesion	1131	869	2.06777e-31	-0.0173827
GO:0006364	rRNA processing	107	91	2.24537e-31	0.814447
GO:0032501	multicellular organismal process	7999	4968	3.25925e-31	0.128759
GO:0048468	cell development	1627	1281	4.16475e-31	0.0204904
GO:0005759	mitochondrial matrix	318	259	5.11057e-31	0.57661
GO:0007154	cell communication	7066	4334	5.70949e-31	0.114915
GO:0012505	endomembrane system	2015	1579	1.01058e-30	0.0335294
GO:0031012	extracellular matrix	564	396	1.10005e-30	-0.139716
GO:0032990	cell part morphogenesis	728	617	1.12296e-30	-0.069826
GO:0019866	organelle inner membrane	492	330	1.51883e-30	0.544997
GO:0007165	signal transduction	6044	3773	2.43018e-30	0.105154
GO:0006281	DNA repair	508	351	3.59311e-30	0.53452
GO:0044451	nucleoplasm part	873	759	3.68463e-30	0.440129
GO:0001568	blood vessel development	557	448	4.0035e-30	-0.128838
GO:0044421	extracellular region part	1250	993	4.41844e-30	0.0164878
GO:0023052	signaling	6877	4221	7.74616e-30	0.115666
GO:0048869	cellular developmental process	3474	2487	9.0335e-30	0.0813938
GO:0045333	cellular respiration	202	133	1.19723e-29	0.713151
GO:0031224	intrinsic to membrane	5706	4479	1.62377e-29	0.13323
GO:0016477	cell migration	962	745	2.22108e-29	-0.0386746
GO:0006928	cellular component movement	1343	1032	3.33011e-29	0.00484745
GO:0005634	nucleus	7413	5349	6.02547e-29	0.307357
GO:0005783	endoplasmic reticulum	1524	1107	6.85244e-29	0.0105258
GO:0022008	neurogenesis	1273	1009	1.09036e-28	0.00693608
GO:0005694	chromosome	741	559	1.32597e-28	0.474303
GO:0016021	integral to membrane	5536	4377	1.45187e-28	0.133454
GO:0023051	regulation of signaling	2495	1778	1.6346e-28	0.0570157
GO:0006139	nucleobase-containing compound metabolic process	7996	4633	1.98502e-28	0.31452
GO:0016070	RNA metabolic process	5920	3462	2.39663e-28	0.32984
GO:0048646	anatomical structure formation involved in morphogenesis	873	710	3.46892e-28	-0.0407503
GO:0048812	neuron projection morphogenesis	620	522	4.90068e-28	-0.0811132
GO:0048870	cell motility	1042	803	1.76609e-27	-0.0199682
GO:0051674	localization of cell	1043	803	1.76609e-27	-0.0199682
GO:0044391	ribosomal subunit	152	83	2.48938e-27	0.811859
GO:0048514	blood vessel morphogenesis	483	393	5.30554e-27	-0.132098
GO:0048513	organ development	2978	2101	7.14664e-27	0.0831365
GO:0022904	respiratory electron transport chain	138	89	8.34156e-27	0.787433
GO:0031175	neuron projection development	750	618	8.40731e-27	-0.0514627
GO:0048699	generation of neurons	1194	950	1.07554e-26	0.00963048
GO:0006974	response to DNA damage stimulus	806	549	1.17708e-26	0.455069
GO:0030154	cell differentiation	3268	2341	2.32488e-26	0.0870147
GO:0048667	cell morphogenesis involved in neuron differentiation	606	517	2.45339e-26	-0.0721387
GO:0007167	enzyme linked receptor protein signaling pathway	1087	790	3.42096e-26	-0.0223299
GO:0022603	regulation of anatomical structure morphogenesis	616	520	6.39157e-26	-0.0702348
GO:0007409	axonogenesis	551	473	7.22488e-26	-0.0836597
GO:0044432	endoplasmic reticulum part	951	764	1.70571e-25	-0.0140647
GO:0051276	chromosome organization	848	628	1.8377e-25	0.465466
GO:0034641	cellular nitrogen compound metabolic process	8446	4902	6.12363e-25	0.307758
GO:0006807	nitrogen compound metabolic process	8522	4947	6.16252e-25	0.308018
GO:0022403	cell cycle phase	1018	768	6.28558e-25	0.422964
GO:0050793	regulation of developmental process	1641	1235	6.8247e-25	0.0378781
GO:0030182	neuron differentiation	1091	873	3.75724e-24	0.0129527
GO:0051270	regulation of cellular component movement	480	393	5.09197e-24	-0.116803
GO:0005578	proteinaceous extracellular matrix	390	334	6.32301e-24	-0.122139
GO:0040012	regulation of locomotion	485	396	1.43052e-23	-0.108762
GO:0048583	regulation of response to stimulus	3047	2037	1.53144e-23	0.080519
GO:2000026	regulation of multicellular organismal development	1231	949	2.09817e-23	0.0234266
GO:2000145	regulation of cell motility	447	370	2.83019e-23	-0.122243
GO:0006401	RNA catabolic process	249	155	3.69421e-23	0.642381
GO:0009605	response to external stimulus	1512	1198	4.95258e-23	0.0494477
GO:0009887	organ morphogenesis	848	688	5.68813e-23	-0.00412111
GO:0001501	skeletal system development	417	342	5.73697e-23	-0.117283
GO:0048666	neuron development	865	711	7.08688e-23	-0.011048
GO:0032991	macromolecular complex	4473	3365	7.46947e-23	0.316732
GO:0006399	tRNA metabolic process	174	119	8.19048e-23	0.67871
GO:0071013	catalytic step 2 spliceosome	80	75	9.59775e-23	0.803231
GO:0000313	organellar ribosome	58	50	4.68865e-22	0.88797
GO:0005761	mitochondrial ribosome	58	50	4.68865e-22	0.88797
GO:0044459	plasma membrane part	2482	1937	5.94444e-22	0.0987499
GO:0030334	regulation of cell migration	422	351	1.37214e-21	-0.121067
GO:0001525	angiogenesis	394	328	2.49153e-21	-0.127313
GO:0051239	regulation of multicellular organismal process	2202	1562	2.5636e-21	0.0811457
GO:0000278	mitotic cell cycle	922	701	4.42718e-21	0.412485
GO:0016604	nuclear body	281	256	1.66391e-20	0.525876
GO:0061061	muscle structure development	494	395	2.0086e-20	-0.0747704
GO:0031410	cytoplasmic vesicle	1027	836	2.42608e-20	0.0220729
GO:0044427	chromosomal part	629	466	2.54686e-20	0.457525
GO:0051179	localization	5797	3736	2.64595e-20	0.121959
GO:0044455	mitochondrial membrane part	195	119	4.92848e-20	0.645972
GO:0005615	extracellular space	889	770	5.20403e-20	0.0349547
GO:0005740	mitochondrial envelope	682	451	5.89015e-20	0.443856
GO:0031982	vesicle	1072	871	7.69302e-20	0.0274407
GO:0010646	regulation of cell communication	1752	1319	9.45228e-20	0.0615756
GO:0042221	response to chemical stimulus	3538	2472	9.8424e-20	0.111689
GO:0006310	DNA recombination	238	185	1.21442e-19	0.595371
GO:0005509	calcium ion binding	674	613	1.77012e-19	0.0161335
GO:0005789	endoplasmic reticulum membrane	832	681	1.77907e-19	0.00540818
GO:0042995	cell projection	1298	1069	1.97418e-19	0.0568114
GO:0000956	nuclear-transcribed mRNA catabolic process	208	119	3.92734e-19	0.655088
GO:0030029	actin filament-based process	519	420	4.90863e-19	-0.0523008
GO:0006935	chemotaxis	673	540	7.43907e-19	-0.0177257
GO:0042330	taxis	673	540	7.43907e-19	-0.0177257
GO:0042175	nuclear outer membrane-endoplasmic reticulum membrane network	852	694	8.6496e-19	0.00995292
GO:0031966	mitochondrial membrane	639	430	9.15456e-19	0.44317
GO:0030036	actin cytoskeleton organization	452	377	9.64889e-19	-0.0708608
GO:0007166	cell surface receptor signaling pathway	3188	2152	1.00394e-18	0.106646
GO:0006402	mRNA catabolic process	218	128	1.3229e-18	0.632455
GO:0006261	DNA-dependent DNA replication	114	91	2.08924e-18	0.693571
GO:0008033	tRNA processing	85	71	2.27265e-18	0.757339
GO:0007411	axon guidance	376	325	3.58299e-18	-0.0941516
GO:0051028	mRNA transport	121	98	4.74792e-18	0.664687
GO:0009611	response to wounding	1277	1015	9.74131e-18	0.0585878
GO:0050896	response to stimulus	10735	5953	9.94134e-18	0.150249
GO:0010467	gene expression	7004	4114	1.18535e-17	0.298814
GO:0031975	envelope	1040	715	1.29035e-17	0.379479
GO:0031967	organelle envelope	1028	704	2.12873e-17	0.37767
GO:0030198	extracellular matrix organization	167	155	2.56753e-17	-0.265216
GO:0043062	extracellular structure organization	169	156	2.97367e-17	-0.261286
GO:0022402	cell cycle process	1335	966	3.2945e-17	0.36842
GO:0006260	DNA replication	332	257	3.85678e-17	0.486036
GO:0016023	cytoplasmic membrane-bounded vesicle	952	776	4.02313e-17	0.0296556
GO:0007507	heart development	419	332	4.32881e-17	-0.0686604
GO:0051128	regulation of cellular component organization	1360	1090	4.67238e-17	0.0494552
GO:0001503	ossification	313	257	1.56189e-16	-0.117087
GO:0050657	nucleic acid transport	144	114	1.67679e-16	0.608656
GO:0050658	RNA transport	144	114	1.67679e-16	0.608656
GO:0051236	establishment of RNA localization	144	114	1.67679e-16	0.608656
GO:0042060	wound healing	700	582	1.77774e-16	0.00278334
GO:0031589	cell-substrate adhesion	218	192	2.10668e-16	-0.193631
GO:0030054	cell junction	790	679	2.28348e-16	0.0323231
GO:0022900	electron transport chain	177	125	2.55672e-16	0.599036
GO:0008092	cytoskeletal protein binding	700	583	3.19701e-16	-0.00470182
GO:0007517	muscle organ development	340	295	4.07322e-16	-0.0779643
GO:0019838	growth factor binding	123	101	5.25567e-16	-0.353739
GO:0006353	DNA-dependent transcription, termination	84	76	5.85687e-16	0.70425
GO:0031988	membrane-bounded vesicle	977	795	5.97386e-16	0.0374054
GO:0016741	transferase activity, transferring one-carbon groups	230	174	6.36645e-16	0.555479
GO:0045595	regulation of cell differentiation	1106	857	6.91406e-16	0.0450311
GO:0035556	intracellular signal transduction	2193	1619	7.15543e-16	0.0860228
GO:0051094	positive regulation of developmental process	730	591	7.27605e-16	0.00776956
GO:0006403	RNA localization	151	121	1.06093e-15	0.5882
GO:0051716	cellular response to stimulus	7625	4565	1.56656e-15	0.141359
GO:0032879	regulation of localization	1570	1186	1.68344e-15	0.0724028
GO:0007169	transmembrane receptor protein tyrosine kinase signaling pathway	755	595	2.35482e-15	0.00996582
GO:0044420	extracellular matrix part	205	167	2.51227e-15	-0.184153
GO:0060284	regulation of cell development	508	425	3.03775e-15	-0.0256361
GO:0048729	tissue morphogenesis	461	390	6.3126e-15	-0.0300608
GO:0022618	ribonucleoprotein complex assembly	112	85	6.64187e-15	0.683189
GO:0008168	methyltransferase activity	219	168	9.87318e-15	0.548837
GO:0009100	glycoprotein metabolic process	422	332	1.66828e-14	-0.0429952
GO:0003779	actin binding	361	328	1.68799e-14	-0.0629311
GO:0000228	nuclear chromosome	293	258	1.89903e-14	0.487946
GO:0048705	skeletal system morphogenesis	165	154	1.91773e-14	-0.188602
GO:0048585	negative regulation of response to stimulus	842	668	2.01562e-14	0.0188676
GO:0031123	RNA 3'-end processing	102	84	2.64942e-14	0.660476
GO:0006369	termination of RNA polymerase II transcription	44	41	2.72887e-14	0.84416
GO:0006119	oxidative phosphorylation	63	55	4.19921e-14	0.758973
GO:0008289	lipid binding	761	670	4.23271e-14	0.0306225
GO:0070887	cellular response to chemical stimulus	1933	1405	5.11816e-14	0.0931857
GO:0034330	cell junction organization	205	178	6.50445e-14	-0.154107
GO:0015629	actin cytoskeleton	406	337	6.8467e-14	-0.0492747
GO:0061448	connective tissue development	199	168	6.86423e-14	-0.160989
GO:0051320	S phase	148	138	7.38749e-14	0.5618
GO:0000216	M/G1 transition of mitotic cell cycle	79	75	8.04109e-14	0.700837
GO:0023056	positive regulation of signaling	848	681	1.0021e-13	0.0300456
GO:0003008	system process	2008	1515	1.11045e-13	0.127595
GO:0071826	ribonucleoprotein complex subunit organization	117	90	1.12656e-13	0.645487
GO:0010647	positive regulation of cell communication	849	683	1.2536e-13	0.0321784
GO:0060537	muscle tissue development	312	265	1.29788e-13	-0.0765266
GO:0009967	positive regulation of signal transduction	802	643	1.32459e-13	0.0238152
GO:0015931	nucleobase-containing compound transport	170	135	1.80716e-13	0.549072
GO:0000279	M phase	635	482	2.14981e-13	0.421504
GO:0051329	interphase of mitotic cell cycle	412	359	2.23233e-13	0.433161
GO:0060429	epithelium development	638	492	2.45946e-13	0.0173303
GO:0051325	interphase	422	367	2.75369e-13	0.429697
GO:0001932	regulation of protein phosphorylation	926	725	3.5746e-13	0.030918
GO:0015935	small ribosomal subunit	70	36	3.87137e-13	0.856979
GO:0050673	epithelial cell proliferation	243	216	4.53724e-13	-0.112341
GO:0004386	helicase activity	174	138	5.47946e-13	0.565014
GO:0035295	tube development	449	376	7.09298e-13	-0.0195481
GO:0022604	regulation of cell morphogenesis	297	271	7.26513e-13	-0.0775585
GO:0005102	receptor binding	1526	1095	7.30831e-13	0.0927893
GO:0000793	condensed chromosome	178	157	7.92239e-13	0.55989
GO:0070469	respiratory chain	110	61	8.6129e-13	0.712777
GO:0005543	phospholipid binding	509	456	1.09428e-12	-0.0133074
GO:0065008	regulation of biological quality	3147	2284	1.31879e-12	0.12926
GO:0010033	response to organic substance	2180	1624	1.40602e-12	0.106786
GO:0000184	nuclear-transcribed mRNA catabolic process, nonsense-mediated decay	142	72	1.59998e-12	0.690592
GO:0034329	cell junction assembly	180	158	1.72596e-12	-0.163292
GO:0000075	cell cycle checkpoint	272	226	1.76479e-12	0.49552
GO:0010648	negative regulation of cell communication	721	582	1.99136e-12	0.0140771
GO:0042127	regulation of cell proliferation	1310	1046	2.11605e-12	0.07424
GO:0050678	regulation of epithelial cell proliferation	206	185	2.1488e-12	-0.131901
GO:0007264	small GTPase mediated signal transduction	578	466	2.21226e-12	0.00576092
GO:0015934	large ribosomal subunit	82	47	2.48762e-12	0.777298
GO:0042325	regulation of phosphorylation	1001	773	2.75754e-12	0.0395589
GO:0005773	vacuole	434	347	3.10502e-12	-0.0367187
GO:0023057	negative regulation of signaling	717	578	3.23372e-12	0.0149206
GO:0006406	mRNA export from nucleus	69	54	3.86335e-12	0.746453
GO:0006325	chromatin organization	618	471	3.91539e-12	0.430668
GO:0016607	nuclear speck	147	142	4.02418e-12	0.557728
GO:0042327	positive regulation of phosphorylation	649	521	4.17207e-12	0.0101776
GO:0071156	regulation of cell cycle arrest	298	248	4.97699e-12	0.474477
GO:0010562	positive regulation of phosphorus metabolic process	657	527	5.24172e-12	0.0109419
GO:0045937	positive regulation of phosphate metabolic process	657	527	5.24172e-12	0.0109419
GO:0019080	viral genome expression	152	101	5.58036e-12	0.616961
GO:0019083	viral transcription	152	101	5.58036e-12	0.616961
GO:0048193	Golgi vesicle transport	198	162	6.34799e-12	-0.144231
GO:0042773	ATP synthesis coupled electron transport	49	45	6.39717e-12	0.776263
GO:0042775	mitochondrial ATP synthesis coupled electron transport	49	45	6.39717e-12	0.776263
GO:0071310	cellular response to organic substance	1406	1055	6.5679e-12	0.0814814
GO:0004518	nuclease activity	201	144	9.00097e-12	0.537555
GO:0014706	striated muscle tissue development	295	254	9.64853e-12	-0.0593633
GO:0031124	mRNA 3'-end processing	85	71	9.72253e-12	0.650028
GO:0009719	response to endogenous stimulus	1054	848	1.05544e-11	0.0714712
GO:0009790	embryo development	946	766	1.14344e-11	0.0597139
GO:0007005	mitochondrion organization	268	194	1.18498e-11	0.48026
GO:0000084	S phase of mitotic cell cycle	138	129	1.19192e-11	0.547635
GO:0009968	negative regulation of signal transduction	677	540	1.25963e-11	0.00888194
GO:0006413	translational initiation	206	94	1.26925e-11	0.617801
GO:0051216	cartilage development	165	141	1.40316e-11	-0.166172
GO:0005768	endosome	657	507	1.50975e-11	0.0164502
GO:0007010	cytoskeleton organization	907	729	1.55988e-11	0.0480825
GO:0022616	DNA strand elongation	43	37	1.56232e-11	0.819879
GO:0031252	cell leading edge	257	231	1.56514e-11	-0.113206
GO:0016568	chromatin modification	492	404	1.58733e-11	0.441233
GO:0001934	positive regulation of protein phosphorylation	633	509	1.59654e-11	0.0137921
GO:0000087	M phase of mitotic cell cycle	428	340	1.68893e-11	0.435703
GO:0009101	glycoprotein biosynthetic process	362	284	1.72909e-11	-0.035779
GO:0007178	transmembrane receptor protein serine/threonine kinase signaling pathway	316	197	1.88868e-11	-0.131245
GO:0071495	cellular response to endogenous stimulus	673	537	2.10139e-11	0.0365868
GO:0010564	regulation of cell cycle process	479	393	2.11066e-11	0.41744
GO:0005912	adherens junction	202	182	2.45044e-11	-0.141869
GO:1901135	carbohydrate derivative metabolic process	1313	968	2.79014e-11	0.0706696
GO:0006414	translational elongation	111	55	2.88543e-11	0.719478
GO:0006810	transport	4600	3004	3.51761e-11	0.137313
GO:0008026	ATP-dependent helicase activity	112	102	3.71885e-11	0.595243
GO:0070035	purine NTP-dependent helicase activity	112	102	3.71885e-11	0.595243
GO:0070161	anchoring junction	222	198	3.95743e-11	-0.12188
GO:0000280	nuclear division	405	331	4.24185e-11	0.434131
GO:0007067	mitosis	405	331	4.24185e-11	0.434131
GO:0048598	embryonic morphogenesis	503	417	4.84088e-11	0.0147936
GO:0044454	nuclear chromosome part	241	215	4.87425e-11	0.483226
GO:0048285	organelle fission	429	350	9.24484e-11	0.427269
GO:0005746	mitochondrial respiratory chain	104	56	1.04592e-10	0.69864
GO:0006405	RNA export from nucleus	80	61	1.18387e-10	0.681486
GO:0008283	cell proliferation	1756	1371	1.20163e-10	0.0986382
GO:0016032	viral reproduction	475	382	1.34128e-10	0.408686
GO:0019220	regulation of phosphate metabolic process	1092	844	1.35176e-10	0.0563362
GO:0051174	regulation of phosphorus metabolic process	1092	844	1.35176e-10	0.0563362
GO:0051130	positive regulation of cellular component organization	493	421	1.43145e-10	0.00820824
GO:0030880	RNA polymerase complex	104	94	1.50187e-10	0.608465
GO:0006271	DNA strand elongation involved in DNA replication	40	34	1.53645e-10	0.821474
GO:0051234	establishment of localization	4672	3055	1.62097e-10	0.139889
GO:0006897	endocytosis	398	334	1.72887e-10	-0.0292787
GO:0005856	cytoskeleton	2128	1596	1.75131e-10	0.109147
GO:0000428	DNA-directed RNA polymerase complex	103	93	1.86332e-10	0.608231
GO:0055029	nuclear DNA-directed RNA polymerase complex	103	93	1.86332e-10	0.608231
GO:0006887	exocytosis	296	247	1.94336e-10	-0.0434926
GO:0001871	pattern binding	197	186	2.25699e-10	-0.097658
GO:0030247	polysaccharide binding	197	186	2.25699e-10	-0.097658
GO:0006415	translational termination	92	44	3.48963e-10	0.743895
GO:0031090	organelle membrane	2801	2098	3.77486e-10	0.111096
GO:0015030	Cajal body	46	45	4.34655e-10	0.720368
GO:0044260	cellular macromolecule metabolic process	10582	5947	5.16696e-10	0.268451
GO:0040017	positive regulation of locomotion	263	208	5.2395e-10	-0.0997675
GO:0005539	glycosaminoglycan binding	176	166	5.26335e-10	-0.112707
GO:0007059	chromosome segregation	167	136	5.99443e-10	0.555442
GO:0006468	protein phosphorylation	1482	1052	7.68311e-10	0.0832432
GO:0006302	double-strand break repair	120	92	8.32162e-10	0.610166
GO:0030246	carbohydrate binding	425	367	8.98213e-10	0.0234288
GO:0008104	protein localization	1700	1365	1.03961e-09	0.0937037
GO:0007243	intracellular protein kinase cascade	952	720	1.37666e-09	0.0587809
GO:0005747	mitochondrial respiratory chain complex I	77	38	1.58155e-09	0.769563
GO:0030964	NADH dehydrogenase complex	77	38	1.58155e-09	0.769563
GO:0045271	respiratory chain complex I	77	38	1.58155e-09	0.769563
GO:2000147	positive regulation of cell motility	250	202	1.60514e-09	-0.0983124
GO:0050767	regulation of neurogenesis	396	341	1.62108e-09	-0.00145434
GO:0007049	cell cycle	1784	1275	1.63915e-09	0.317962
GO:0002009	morphogenesis of an epithelium	352	297	1.71958e-09	-0.0180988
GO:0030199	collagen fibril organization	36	32	1.74207e-09	-0.640436
GO:0010769	regulation of cell morphogenesis involved in differentiation	182	164	2.13509e-09	-0.100202
GO:0005911	cell-cell junction	325	257	2.23305e-09	-0.025986
GO:0030532	small nuclear ribonucleoprotein complex	39	29	2.35446e-09	0.833531
GO:0060485	mesenchyme development	183	140	2.38231e-09	-0.136678
GO:0001655	urogenital system development	299	232	2.4499e-09	-0.0441212
GO:0071704	organic substance metabolic process	1380	1016	2.74212e-09	0.0859017
GO:0051272	positive regulation of cellular component movement	262	210	2.82064e-09	-0.0911164
GO:0072001	renal system development	246	188	2.94031e-09	-0.0769885
GO:0001763	morphogenesis of a branching structure	201	171	3.0796e-09	-0.0897926
GO:0006354	DNA-dependent transcription, elongation	112	103	3.23031e-09	0.574099
GO:0051960	regulation of nervous system development	439	377	3.26268e-09	0.0172662
GO:0043005	neuron projection	601	542	3.36667e-09	0.0653947
GO:0045765	regulation of angiogenesis	156	143	3.46784e-09	-0.121671
GO:0007160	cell-matrix adhesion	153	138	3.51526e-09	-0.153418
GO:0007417	central nervous system development	702	600	4.03499e-09	0.0703686
GO:0045597	positive regulation of cell differentiation	512	429	4.2111e-09	0.0227726
GO:0040013	negative regulation of locomotion	142	131	4.30789e-09	-0.145638
GO:0048522	positive regulation of cellular process	4538	2862	4.70383e-09	0.137186
GO:0006839	mitochondrial transport	135	93	5.03126e-09	0.555357
GO:0048518	positive regulation of biological process	5198	3131	5.21131e-09	0.141548
GO:0051271	negative regulation of cellular component movement	135	125	5.50691e-09	-0.154961
GO:0046039	GTP metabolic process	456	346	5.75715e-09	-0.00240626
GO:0006986	response to unfolded protein	139	119	5.94171e-09	-0.20158
GO:0001822	kidney development	231	180	6.00312e-09	-0.0771381
GO:0071363	cellular response to growth factor stimulus	328	260	6.13288e-09	-0.0157229
GO:0005604	basement membrane	96	78	6.44559e-09	-0.286465
GO:0044087	regulation of cellular component biogenesis	330	292	6.64438e-09	-0.0153807
GO:0035966	response to topologically incorrect protein	147	125	7.22507e-09	-0.190063
GO:0000785	chromatin	311	259	7.28599e-09	0.441001
GO:0006184	GTP catabolic process	443	337	7.73341e-09	-0.00372857
GO:0030509	BMP signaling pathway	136	86	9.00462e-09	-0.254598
GO:0051050	positive regulation of transport	502	421	9.24608e-09	0.0371963
GO:0006120	mitochondrial electron transport, NADH to ubiquinone	38	35	9.47661e-09	0.77074
GO:0070848	response to growth factor stimulus	350	278	1.22169e-08	-0.00395885
GO:0030335	positive regulation of cell migration	241	198	1.29279e-08	-0.0884606
GO:0050679	positive regulation of epithelial cell proliferation	123	112	1.55067e-08	-0.164297
GO:1901069	guanosine-containing compound catabolic process	444	338	1.57984e-08	-0.000935305
GO:0044437	vacuolar part	224	191	1.88953e-08	-0.0920327
GO:0016591	DNA-directed RNA polymerase II, holoenzyme	92	82	2.01629e-08	0.600503
GO:0090092	regulation of transmembrane receptor protein serine/threonine kinase signaling pathway	175	123	2.02152e-08	-0.178378
GO:0048762	mesenchymal cell differentiation	155	120	2.07451e-08	-0.151349
GO:0016323	basolateral plasma membrane	294	267	2.11447e-08	-0.0252468
GO:0004527	exonuclease activity	74	58	2.27915e-08	0.62949
GO:0044433	cytoplasmic vesicle part	417	355	2.30273e-08	0.0183642
GO:0003954	NADH dehydrogenase activity	45	35	2.33143e-08	0.763733
GO:0008137	NADH dehydrogenase (ubiquinone) activity	40	35	2.33143e-08	0.763733
GO:0050136	NADH dehydrogenase (quinone) activity	40	35	2.33143e-08	0.763733
GO:0070085	glycosylation	302	237	2.51503e-08	-0.0226835
GO:0022626	cytosolic ribosome	104	44	2.59072e-08	0.70926
GO:0030111	regulation of Wnt receptor signaling pathway	192	162	2.65216e-08	-0.103166
GO:0005518	collagen binding	50	47	2.92085e-08	-0.417226
GO:0072655	establishment of protein localization to mitochondrion	69	49	2.98039e-08	0.700118
GO:0044452	nucleolar part	29	26	3.05566e-08	0.815677
GO:0048584	positive regulation of response to stimulus	1363	975	3.57692e-08	0.094848
GO:0005788	endoplasmic reticulum lumen	116	106	3.86223e-08	-0.186567
GO:0006626	protein targeting to mitochondrion	66	46	4.10038e-08	0.706952
GO:0060627	regulation of vesicle-mediated transport	211	193	4.46402e-08	-0.069956
GO:0014031	mesenchymal cell development	138	110	4.51735e-08	-0.162722
GO:0030336	negative regulation of cell migration	126	116	4.57385e-08	-0.152684
GO:0006152	purine nucleoside catabolic process	451	343	5.24872e-08	0.00704868
GO:0046130	purine ribonucleoside catabolic process	450	343	5.24872e-08	0.00704868
GO:0071103	DNA conformation change	215	158	5.24872e-08	0.504808
GO:0048568	embryonic organ development	306	271	5.32945e-08	-0.000713667
GO:0000323	lytic vacuole	357	290	5.63536e-08	-0.0156637
GO:0005764	lysosome	357	290	5.63536e-08	-0.0156637
GO:0051336	regulation of hydrolase activity	829	697	5.67706e-08	0.0672904
GO:0042641	actomyosin	51	50	6.39722e-08	-0.393634
GO:0045664	regulation of neuron differentiation	321	281	6.9394e-08	0.00214574
GO:0048736	appendage development	143	118	7.18878e-08	-0.130896
GO:0060173	limb development	143	118	7.18878e-08	-0.130896
GO:0009451	RNA modification	62	52	7.30806e-08	0.667677
GO:2000146	negative regulation of cell motility	128	118	7.7203e-08	-0.14317
GO:0016197	endosomal transport	150	120	9.09447e-08	-0.155953
GO:0031344	regulation of cell projection organization	253	224	9.28153e-08	-0.0468949
GO:0032101	regulation of response to external stimulus	428	343	9.51126e-08	0.0243902
GO:0042454	ribonucleoside catabolic process	463	351	9.81789e-08	0.013461
GO:0032940	secretion by cell	784	631	1.0401e-07	0.0873458
GO:0005795	Golgi stack	118	109	1.04905e-07	-0.167125
GO:0030278	regulation of ossification	156	140	1.05417e-07	-0.125143
GO:0010627	regulation of intracellular protein kinase cascade	627	511	1.21007e-07	0.0430909
GO:0006486	protein glycosylation	296	234	1.21946e-07	-0.0135752
GO:0043413	macromolecule glycosylation	297	234	1.21946e-07	-0.0135752
GO:0000387	spliceosomal snRNP assembly	34	29	1.45542e-07	0.7892
GO:0070585	protein localization to mitochondrion	70	50	1.45924e-07	0.676235
GO:0016796	exonuclease activity, active with either ribo- or deoxyribonucleic acids and producing 5'-phosphomonoesters	27	23	1.46089e-07	0.855873
GO:0008201	heparin binding	130	125	1.46409e-07	-0.121554
GO:0016779	nucleotidyltransferase activity	132	110	1.70735e-07	0.516252
GO:0001649	osteoblast differentiation	145	123	1.72544e-07	-0.128662
GO:0034621	cellular macromolecular complex subunit organization	720	554	1.95222e-07	0.351267
GO:0005793	endoplasmic reticulum-Golgi intermediate compartment	75	56	2.02511e-07	-0.335892
GO:0050817	coagulation	562	479	2.062e-07	0.0518866
GO:0044463	cell projection part	649	561	2.19624e-07	0.0815175
GO:0030027	lamellipodium	118	108	2.30036e-07	-0.180218
GO:1901137	carbohydrate derivative biosynthetic process	467	349	2.47295e-07	0.023548
GO:0043228	non-membrane-bounded organelle	3782	2755	2.47295e-07	0.274936
GO:0043232	intracellular non-membrane-bounded organelle	3782	2755	2.47295e-07	0.274936
GO:0031226	intrinsic to plasma membrane	1320	1194	2.62811e-07	0.141835
GO:0030155	regulation of cell adhesion	268	240	2.78693e-07	-0.0348147
GO:0004871	signal transducer activity	1976	1215	2.90438e-07	0.1555
GO:0060089	molecular transducer activity	1976	1215	2.90438e-07	0.1555
GO:0007596	blood coagulation	558	476	2.98279e-07	0.0532712
GO:0051093	negative regulation of developmental process	565	448	3.24321e-07	0.0569714
GO:0045259	proton-transporting ATP synthase complex	37	16	3.28611e-07	0.93568
GO:0003677	DNA binding	2724	2074	3.28611e-07	0.307276
GO:0008173	RNA methyltransferase activity	28	26	3.70786e-07	0.815531
GO:0032200	telomere organization	92	61	4.00677e-07	0.613627
GO:1901068	guanosine-containing compound metabolic process	470	355	4.21383e-07	0.0172811
GO:0009986	cell surface	491	431	4.44904e-07	0.0508752
GO:0007599	hemostasis	564	480	4.5192e-07	0.055252
GO:0060828	regulation of canonical Wnt receptor signaling pathway	128	110	4.64875e-07	-0.143919
GO:0045184	establishment of protein localization	1364	1108	4.67284e-07	0.0936815
GO:0045860	positive regulation of protein kinase activity	450	374	4.90738e-07	0.0238494
GO:0008285	negative regulation of cell proliferation	553	483	5.18326e-07	0.0513888
GO:0007423	sensory organ development	427	374	5.29643e-07	0.0498589
GO:0035967	cellular response to topologically incorrect protein	97	83	5.48183e-07	-0.229963
GO:0030968	endoplasmic reticulum unfolded protein response	91	79	5.65651e-07	-0.243148
GO:0034620	cellular response to unfolded protein	91	79	5.65651e-07	-0.243148
GO:0009164	nucleoside catabolic process	478	364	5.90379e-07	0.0251693
GO:0042383	sarcolemma	90	86	5.92822e-07	-0.18318
GO:0006312	mitotic recombination	36	36	5.96517e-07	0.718926
GO:0015031	protein transport	1323	1076	6.16933e-07	0.0918186
GO:0060070	canonical Wnt receptor signaling pathway	215	158	7.3908e-07	-0.0768991
GO:0048732	gland development	283	244	7.77044e-07	-0.00315719
GO:0009894	regulation of catabolic process	556	446	7.91895e-07	0.0422595
GO:0042393	histone binding	107	100	8.02612e-07	0.548631
GO:0010810	regulation of cell-substrate adhesion	97	88	8.10199e-07	-0.188241
GO:0022612	gland morphogenesis	103	94	8.1736e-07	-0.148413
GO:0009725	response to hormone stimulus	807	680	8.26607e-07	0.0881526
GO:0006029	proteoglycan metabolic process	67	53	8.39341e-07	-0.30804
GO:0034708	methyltransferase complex	68	59	8.70851e-07	0.64699
GO:0048471	perinuclear region of cytoplasm	454	433	9.21347e-07	0.0461738
GO:0000723	telomere maintenance	90	60	9.26752e-07	0.60943
GO:0043009	chordate embryonic development	488	430	9.28357e-07	0.0415677
GO:0008284	positive regulation of cell proliferation	709	566	9.32724e-07	0.0633313
GO:0061024	membrane organization	414	362	9.99869e-07	0.0311387
GO:0046903	secretion	893	724	1.05736e-06	0.102494
GO:0043542	endothelial cell migration	120	97	1.10732e-06	-0.184053
GO:0030055	cell-substrate junction	140	128	1.17719e-06	-0.141224
GO:0005753	mitochondrial proton-transporting ATP synthase complex	32	15	1.24553e-06	0.93621
GO:0008757	S-adenosylmethionine-dependent methyltransferase activity	116	96	1.46873e-06	0.531872
GO:0009792	embryo development ending in birth or egg hatching	494	435	1.50167e-06	0.0450921
GO:0033036	macromolecule localization	2066	1601	1.58384e-06	0.114222
GO:0000082	G1/S transition of mitotic cell cycle	195	175	1.62725e-06	0.441354
GO:0065009	regulation of molecular function	2212	1689	1.6318e-06	0.130553
GO:0005774	vacuolar membrane	191	165	1.67957e-06	-0.0761371
GO:0061138	morphogenesis of a branching epithelium	172	147	1.7787e-06	-0.0697029
GO:0004540	ribonuclease activity	85	58	1.78328e-06	0.623549
GO:0005887	integral to plasma membrane	1266	1157	1.80517e-06	0.146323
GO:0042692	muscle cell differentiation	298	235	1.86788e-06	-0.0210206
GO:0043170	macromolecule metabolic process	11617	6509	1.86789e-06	0.260434
GO:0001837	epithelial to mesenchymal transition	82	67	1.9339e-06	-0.246099
GO:0031399	regulation of protein modification process	1152	900	1.97773e-06	0.0903876
GO:0060541	respiratory system development	175	156	2.03635e-06	-0.0740989
GO:0016044	cellular membrane organization	411	360	2.05365e-06	0.0345995
GO:0035239	tube morphogenesis	300	253	2.18852e-06	0.00189118
GO:0040007	growth	782	692	2.3518e-06	0.0801778
GO:0035107	appendage morphogenesis	129	107	2.4722e-06	-0.115047
GO:0035108	limb morphogenesis	129	107	2.4722e-06	-0.115047
GO:0044446	intracellular organelle part	8153	5495	2.52135e-06	0.252841
GO:0003007	heart morphogenesis	182	156	2.58604e-06	-0.0592164
GO:0005924	cell-substrate adherens junction	131	122	2.74732e-06	-0.144336
GO:0000314	organellar small ribosomal subunit	20	17	2.76655e-06	0.896138
GO:0005763	mitochondrial small ribosomal subunit	20	17	2.76655e-06	0.896138
GO:0044440	endosomal part	338	291	2.85921e-06	0.000232132
GO:0031329	regulation of cellular catabolic process	491	399	2.93163e-06	0.0376573
GO:0003205	cardiac chamber development	101	93	2.95256e-06	-0.138427
GO:0033674	positive regulation of kinase activity	477	394	3.03804e-06	0.0380301
GO:0006368	transcription elongation from RNA polymerase II promoter	79	73	3.05324e-06	0.589054
GO:0008094	DNA-dependent ATPase activity	77	63	3.15765e-06	0.591447
GO:0000288	nuclear-transcribed mRNA catabolic process, deadenylation-dependent decay	60	50	3.3639e-06	0.617618
GO:0072594	establishment of protein localization to organelle	236	146	3.60434e-06	0.451697
GO:0032970	regulation of actin filament-based process	188	165	3.76705e-06	-0.0462624
GO:0010740	positive regulation of intracellular protein kinase cascade	397	331	3.82651e-06	0.0264869
GO:0005520	insulin-like growth factor binding	28	24	3.86444e-06	-0.583388
GO:0045859	regulation of protein kinase activity	670	551	3.8678e-06	0.0608461
GO:0015980	energy derivation by oxidation of organic compounds	396	292	4.00832e-06	0.382706
GO:0048706	embryonic skeletal system development	98	91	4.21963e-06	-0.13223
GO:0002062	chondrocyte differentiation	66	61	4.25909e-06	-0.245473
GO:0048545	response to steroid hormone stimulus	318	295	4.33039e-06	0.0258063
GO:0032956	regulation of actin cytoskeleton organization	176	154	4.6596e-06	-0.0581681
GO:0003899	DNA-directed RNA polymerase activity	43	38	4.85334e-06	0.687252
GO:0034062	RNA polymerase activity	44	38	4.85334e-06	0.687252
GO:0035097	histone methyltransferase complex	66	57	4.91703e-06	0.638936
GO:0034976	response to endoplasmic reticulum stress	118	98	5.14293e-06	-0.175243
GO:0045785	positive regulation of cell adhesion	115	105	5.26214e-06	-0.141493
GO:0007265	Ras protein signal transduction	266	237	5.51516e-06	-0.00732818
GO:0060348	bone development	90	85	5.57448e-06	-0.144747
GO:0030168	platelet activation	242	208	5.61051e-06	-0.0322121
GO:0010975	regulation of neuron projection development	206	183	5.83635e-06	-0.0441382
GO:0010008	endosome membrane	329	282	5.94421e-06	0.00147407
GO:0051641	cellular localization	2359	1736	5.94436e-06	0.123122
GO:0005925	focal adhesion	125	117	6.51913e-06	-0.145166
GO:0005201	extracellular matrix structural constituent	82	78	6.74864e-06	-0.214405
GO:0051056	regulation of small GTPase mediated signal transduction	435	332	6.75146e-06	0.0261452
GO:0043292	contractile fiber	185	147	7.5553e-06	-0.0454268
GO:0000722	telomere maintenance via recombination	26	26	7.66187e-06	0.767538
GO:0030324	lung development	149	133	7.80626e-06	-0.0837624
GO:0005178	integrin binding	82	75	7.88616e-06	-0.202567
GO:0048519	negative regulation of biological process	4201	2792	8.47337e-06	0.148348
GO:0050878	regulation of body fluid levels	668	567	8.58775e-06	0.0837788
GO:2000027	regulation of organ morphogenesis	138	116	9.13013e-06	-0.087786
GO:0042326	negative regulation of phosphorylation	228	189	9.47696e-06	-0.0566424
GO:0016049	cell growth	381	343	9.60954e-06	0.0264202
GO:0030323	respiratory tube development	152	136	1.0098e-05	-0.0789035
GO:0032201	telomere maintenance via semi-conservative replication	24	24	1.02537e-05	0.786939
GO:0030855	epithelial cell differentiation	316	253	1.08869e-05	0.0290064
GO:0045667	regulation of osteoblast differentiation	90	86	1.09033e-05	-0.184105
GO:0065007	biological regulation	14967	7879	1.12214e-05	0.181572
GO:0007420	brain development	492	431	1.12552e-05	0.0706148
GO:0008544	epidermis development	302	225	1.13084e-05	0.0214952
GO:0051347	positive regulation of transferase activity	489	403	1.15811e-05	0.0435891
GO:0005689	U12-type spliceosomal complex	24	22	1.19075e-05	0.822124
GO:0051168	nuclear export	123	97	1.23874e-05	0.500127
GO:0031145	anaphase-promoting complex-dependent proteasomal ubiquitin-dependent protein catabolic process	89	76	1.26899e-05	0.585829
GO:0044249	cellular biosynthetic process	7534	4452	1.44953e-05	0.268266
GO:0060548	negative regulation of cell death	707	585	1.48914e-05	0.0728171
GO:0048589	developmental growth	266	241	1.53803e-05	0.0147651
GO:0007389	pattern specification process	443	356	1.53907e-05	0.0682966
GO:0060538	skeletal muscle organ development	172	156	1.62453e-05	-0.0410997
GO:0032432	actin filament bundle	44	44	1.6643e-05	-0.348891
GO:0005657	replication fork	42	38	1.67159e-05	0.688782
GO:0048754	branching morphogenesis of a tube	157	135	1.92737e-05	-0.0584566
GO:0001933	negative regulation of protein phosphorylation	213	177	1.9491e-05	-0.0599282
GO:0003012	muscle system process	332	259	1.97393e-05	0.0330317
GO:0004532	exoribonuclease activity	19	17	2.04034e-05	0.86806
GO:0006936	muscle contraction	297	234	2.04096e-05	0.0258973
GO:0051049	regulation of transport	1105	879	2.04359e-05	0.112466
GO:0044422	organelle part	8307	5578	2.10787e-05	0.250106
GO:0045596	negative regulation of cell differentiation	443	351	2.16318e-05	0.0518875
GO:0045121	membrane raft	186	173	2.17419e-05	-0.0484719
GO:0001935	endothelial cell proliferation	89	82	2.17997e-05	-0.180892
GO:0048523	negative regulation of cellular process	3760	2549	2.34277e-05	0.143809
GO:0001725	stress fiber	42	42	2.45261e-05	-0.358687
GO:0010563	negative regulation of phosphorus metabolic process	233	194	2.62549e-05	-0.0448019
GO:0045936	negative regulation of phosphate metabolic process	233	194	2.62549e-05	-0.0448019
GO:0000236	mitotic prometaphase	85	82	2.63055e-05	0.561116
GO:0007044	cell-substrate junction assembly	61	56	2.89601e-05	-0.260034
GO:0001936	regulation of endothelial cell proliferation	76	70	2.92462e-05	-0.210889
GO:0007015	actin filament organization	216	188	2.96428e-05	-0.022022
GO:0016050	vesicle organization	95	85	2.97278e-05	-0.169613
GO:0008047	enzyme activator activity	428	364	2.9905e-05	0.0425586
GO:0005096	GTPase activator activity	266	222	3.0111e-05	-0.00960531
GO:0030510	regulation of BMP signaling pathway	67	53	3.07056e-05	-0.285007
GO:0042645	mitochondrial nucleoid	37	31	3.14772e-05	0.678933
GO:0007179	transforming growth factor beta receptor signaling pathway	162	115	3.15683e-05	-0.125867
GO:0043549	regulation of kinase activity	711	579	3.19337e-05	0.0736188
GO:0043227	membrane-bounded organelle	12992	8548	3.2177e-05	0.248883
GO:0060021	palate development	66	64	3.23311e-05	-0.226207
GO:0016758	transferase activity, transferring hexosyl groups	233	163	3.23901e-05	-0.0354604
GO:0030234	enzyme regulator activity	1096	865	3.59191e-05	0.109271
GO:0010720	positive regulation of cell development	154	137	3.64281e-05	-0.0805584
GO:0030016	myofibril	171	140	3.80477e-05	-0.0411918
GO:0006270	DNA-dependent DNA replication initiation	29	27	3.99919e-05	0.739248
GO:0043231	intracellular membrane-bounded organelle	12976	8539	4.03619e-05	0.24864
GO:0008135	translation factor activity, nucleic acid binding	110	68	4.17662e-05	0.563032
GO:0005798	Golgi-associated vesicle	72	61	4.22983e-05	-0.227898
GO:0060349	bone morphogenesis	63	61	4.30675e-05	-0.191662
GO:0031985	Golgi cisterna	86	78	4.41954e-05	-0.172156
GO:0000819	sister chromatid segregation	56	51	4.53937e-05	0.646653
GO:0044237	cellular metabolic process	14188	7735	4.58575e-05	0.255448
GO:0007519	skeletal muscle tissue development	164	148	4.59448e-05	-0.0407676
GO:0009058	biosynthetic process	7764	4569	4.66226e-05	0.266543
GO:0006984	ER-nucleus signaling pathway	107	90	4.77732e-05	-0.164867
GO:0034645	cellular macromolecule biosynthetic process	6180	3666	4.88441e-05	0.269753
GO:0051436	negative regulation of ubiquitin-protein ligase activity involved in mitotic cell cycle	68	62	4.98771e-05	0.596878
GO:0044449	contractile fiber part	160	134	5.10966e-05	-0.0456902
GO:0030031	cell projection assembly	201	178	5.31863e-05	-0.0405997
GO:0090101	negative regulation of transmembrane receptor protein serine/threonine kinase signaling pathway	80	61	5.33277e-05	-0.245563
GO:0006464	cellular protein modification process	3235	2309	5.54943e-05	0.144279
GO:0036211	protein modification process	3235	2309	5.54943e-05	0.144279
GO:0006987	activation of signaling protein activity involved in unfolded protein response	65	61	5.56247e-05	-0.26138
GO:0016896	exoribonuclease activity, producing 5'-phosphomonoesters	18	16	5.92435e-05	0.867572
GO:0019199	transmembrane receptor protein kinase activity	127	84	5.95599e-05	-0.145776
GO:0000291	nuclear-transcribed mRNA catabolic process, exonucleolytic	29	26	6.1174e-05	0.725469
GO:0043928	exonucleolytic nuclear-transcribed mRNA catabolic process involved in deadenylation-dependent decay	29	26	6.1174e-05	0.725469
GO:0090090	negative regulation of canonical Wnt receptor signaling pathway	80	69	6.16039e-05	-0.190151
GO:0006338	chromatin remodeling	105	90	6.19924e-05	0.538886
GO:0048562	embryonic organ morphogenesis	197	173	6.23094e-05	-0.000788978
GO:0030659	cytoplasmic vesicle membrane	362	305	6.64975e-05	0.0454959
GO:0016569	covalent chromatin modification	311	258	7.26157e-05	0.411422
GO:0051439	regulation of ubiquitin-protein ligase activity involved in mitotic cell cycle	81	72	7.3707e-05	0.578041
GO:0061035	regulation of cartilage development	47	41	7.47557e-05	-0.301569
GO:0000959	mitochondrial RNA metabolic process	22	13	7.50642e-05	0.917106
GO:0000245	spliceosomal complex assembly	39	34	7.56029e-05	0.699746
GO:0030203	glycosaminoglycan metabolic process	82	72	7.6586e-05	-0.172535
GO:0008194	UDP-glycosyltransferase activity	150	109	8.09358e-05	-0.0820034
GO:0031570	DNA integrity checkpoint	146	128	8.30417e-05	0.475002
GO:0006629	lipid metabolic process	1590	1008	8.32965e-05	0.125843
GO:0030133	transport vesicle	141	124	8.43381e-05	-0.0566708
GO:0006892	post-Golgi vesicle-mediated transport	71	66	8.57037e-05	-0.167966
GO:0003206	cardiac chamber morphogenesis	88	81	8.88388e-05	-0.136994
GO:0035091	phosphatidylinositol binding	154	139	9.09684e-05	-0.0745365
GO:0045766	positive regulation of angiogenesis	83	77	9.21602e-05	-0.151307
GO:0006022	aminoglycan metabolic process	95	82	9.7002e-05	-0.140594
GO:0016585	chromatin remodeling complex	144	124	9.89022e-05	0.488977
GO:0050794	regulation of cellular process	12849	7048	9.89843e-05	0.180239
GO:0051338	regulation of transferase activity	735	599	9.95074e-05	0.0787263
GO:0031984	organelle subcompartment	89	81	0.000103443	-0.149639
GO:0016570	histone modification	303	253	0.000107745	0.408822
GO:0000178	exosome (RNase complex)	26	20	0.000109805	0.81252
GO:0005581	collagen	94	80	0.000112744	-0.116995
GO:0043069	negative regulation of programmed cell death	685	569	0.000118723	0.0789314
GO:0033002	muscle cell proliferation	97	95	0.000119064	-0.104535
GO:0030178	negative regulation of Wnt receptor signaling pathway	116	99	0.000120387	-0.117424
GO:0005643	nuclear pore	75	56	0.000121344	0.552219
GO:0048010	vascular endothelial growth factor receptor signaling pathway	52	40	0.000127016	-0.334764
GO:0000775	chromosome, centromeric region	193	141	0.000128691	0.46051
GO:0046332	SMAD binding	62	56	0.00012885	-0.272335
GO:0009295	nucleoid	38	32	0.000129892	0.651771
GO:0000070	mitotic sister chromatid segregation	53	48	0.00013588	0.644385
GO:0009059	macromolecule biosynthetic process	6312	3740	0.000137052	0.268002
GO:0016571	histone methylation	73	59	0.000141982	0.585607
GO:0030326	embryonic limb morphogenesis	102	89	0.000143691	-0.109001
GO:0035113	embryonic appendage morphogenesis	102	89	0.000143691	-0.109001
GO:0050789	regulation of biological process	13961	7431	0.000146153	0.183023
GO:1900542	regulation of purine nucleotide metabolic process	401	319	0.000146657	0.0483011
GO:0060562	epithelial tube morphogenesis	235	200	0.000148072	0.00737279
GO:0006023	aminoglycan biosynthetic process	45	37	0.000148149	-0.320323
GO:0003002	regionalization	308	259	0.000149583	0.059739
GO:0051649	establishment of localization in cell	2074	1538	0.000150195	0.125807
GO:0043066	negative regulation of apoptotic process	677	563	0.000154735	0.0794865
GO:0000271	polysaccharide biosynthetic process	110	83	0.000154782	-0.136978
GO:0045669	positive regulation of osteoblast differentiation	48	46	0.000156281	-0.302254
GO:0030811	regulation of nucleotide catabolic process	292	228	0.000162627	0.0126922
GO:0033121	regulation of purine nucleotide catabolic process	292	228	0.000162627	0.0126922
GO:0016055	Wnt receptor signaling pathway	418	272	0.000176966	0.0153914
GO:0051493	regulation of cytoskeleton organization	275	237	0.00018995	0.0152317
GO:0006140	regulation of nucleotide metabolic process	404	321	0.000190332	0.049407
GO:0072006	nephron development	100	83	0.000201774	-0.112154
GO:0001667	ameboidal cell migration	104	93	0.000212857	-0.102933
GO:0006283	transcription-coupled nucleotide-excision repair	53	41	0.000217485	0.599034
GO:0012506	vesicle membrane	378	317	0.000219398	0.05292
GO:0022625	cytosolic large ribosomal subunit	57	27	0.000226367	0.729099
GO:0044265	cellular macromolecule catabolic process	783	578	0.000248533	0.324756
GO:0051437	positive regulation of ubiquitin-protein ligase activity involved in mitotic cell cycle	73	66	0.000255453	0.574288
GO:0008408	3'-5' exonuclease activity	36	32	0.000259579	0.663927
GO:0051345	positive regulation of hydrolase activity	500	426	0.000264237	0.059676
GO:0031401	positive regulation of protein modification process	800	644	0.000267569	0.0879337
GO:0031227	intrinsic to endoplasmic reticulum membrane	116	90	0.000272301	-0.0916598
GO:0000315	organellar large ribosomal subunit	16	14	0.000276488	0.877034
GO:0005762	mitochondrial large ribosomal subunit	16	14	0.000276488	0.877034
GO:0006400	tRNA modification	22	17	0.000279106	0.830169
GO:0009119	ribonucleoside metabolic process	527	401	0.000283904	0.0612019
GO:0033124	regulation of GTP catabolic process	267	207	0.000287813	0.00334834
GO:0044255	cellular lipid metabolic process	1075	706	0.000289136	0.108151
GO:0051146	striated muscle cell differentiation	194	161	0.000289692	-0.022913
GO:0031300	intrinsic to organelle membrane	225	185	0.000294738	-0.000864522
GO:0051246	regulation of protein metabolic process	1641	1243	0.000299729	0.121313
GO:0001558	regulation of cell growth	295	271	0.000307342	0.0255422
GO:0042776	mitochondrial ATP synthesis coupled proton transport	26	11	0.000322517	0.933573
GO:0043087	regulation of GTPase activity	265	205	0.000332254	0.0045267
GO:0044445	cytosolic part	194	122	0.000356197	0.460327
GO:0006024	glycosaminoglycan biosynthetic process	43	35	0.000357255	-0.323924
GO:0008170	N-methyltransferase activity	78	63	0.000368887	0.554152
GO:0032270	positive regulation of cellular protein metabolic process	887	706	0.000373416	0.094676
GO:0001522	pseudouridine synthesis	18	17	0.000376874	0.814108
GO:0046578	regulation of Ras protein signal transduction	294	246	0.000382225	0.0222263
GO:0000175	3'-5'-exoribonuclease activity	15	14	0.000387649	0.870653
GO:0010833	telomere maintenance via telomere lengthening	50	39	0.000441228	0.628239
GO:0046128	purine ribonucleoside metabolic process	510	389	0.00044927	0.0596276
GO:0016337	cell-cell adhesion	427	345	0.000474242	0.0882065
GO:0043414	macromolecule methylation	153	117	0.000484025	0.491995
GO:0005938	cell cortex	178	167	0.000498934	-0.0308049
GO:0048738	cardiac muscle tissue development	129	110	0.000501879	-0.0620818
GO:0045216	cell-cell junction organization	127	110	0.000507354	-0.0557812
GO:0045177	apical part of cell	280	267	0.000509599	0.0594423
GO:0032543	mitochondrial translation	13	11	0.000520212	0.9244
GO:0001938	positive regulation of endothelial cell proliferation	52	50	0.000524409	-0.24159
GO:0030135	coated vesicle	270	219	0.00054164	0.017128
GO:0002576	platelet degranulation	85	81	0.000572716	-0.139905
GO:0046930	pore complex	92	68	0.000574706	0.524656
GO:0003678	DNA helicase activity	52	39	0.000589514	0.638595
GO:0030100	regulation of endocytosis	122	113	0.000602675	-0.0841399
GO:0030166	proteoglycan biosynthetic process	44	33	0.000617659	-0.323153
GO:0048704	embryonic skeletal system morphogenesis	68	64	0.000629949	-0.151219
GO:0032392	DNA geometric change	36	33	0.000647279	0.654852
GO:0032075	positive regulation of nuclease activity	67	63	0.000661833	-0.225966
GO:0000077	DNA damage checkpoint	138	124	0.000684726	0.463501
GO:0015985	energy coupled proton transport, down electrochemical gradient	32	14	0.000684726	0.811806
GO:0015986	ATP synthesis coupled proton transport	32	14	0.000684726	0.811806
GO:0032508	DNA duplex unwinding	31	28	0.000696905	0.68582
GO:0009982	pseudouridine synthase activity	14	14	0.000709644	0.862653
GO:0030120	vesicle coat	46	41	0.000709855	-0.291895
GO:0048008	platelet-derived growth factor receptor signaling pathway	37	30	0.000711972	-0.386181
GO:0016887	ATPase activity	412	331	0.000711972	0.363294
GO:0051648	vesicle localization	68	63	0.000727317	-0.187528
GO:0042278	purine nucleoside metabolic process	515	392	0.000738415	0.0634782
GO:0060341	regulation of cellular localization	663	544	0.000765202	0.101507
GO:0000724	double-strand break repair via homologous recombination	57	45	0.00077559	0.624024
GO:0000725	recombinational repair	58	45	0.00077559	0.624024
GO:0042054	histone methyltransferase activity	58	48	0.00077981	0.598177
GO:0050840	extracellular matrix binding	34	33	0.000834164	-0.347124
GO:0051247	positive regulation of protein metabolic process	984	769	0.000835627	0.103863
GO:0097159	organic cyclic compound binding	2432	2196	0.000837872	0.276625
GO:0010721	negative regulation of cell development	110	100	0.00084324	-0.0515912
GO:1901265	nucleoside phosphate binding	2431	2195	0.000875707	0.276488
GO:0043038	amino acid activation	90	51	0.000886871	0.556543
GO:0043039	tRNA aminoacylation	90	51	0.000886871	0.556543
GO:0001570	vasculogenesis	64	59	0.00090207	-0.159333
GO:0032870	cellular response to hormone stimulus	465	388	0.000939457	0.0839972
GO:0044093	positive regulation of molecular function	1288	1021	0.000944825	0.121533
GO:0050877	neurological system process	1372	1098	0.00100142	0.169856
GO:0010594	regulation of endothelial cell migration	76	67	0.00102567	-0.169467
GO:0000166	nucleotide binding	2430	2194	0.00103517	0.276191
GO:0042063	gliogenesis	154	136	0.00106076	-0.0334289
GO:0090100	positive regulation of transmembrane receptor protein serine/threonine kinase signaling pathway	82	58	0.0011036	-0.224818
GO:0005769	early endosome	209	168	0.00110985	0.0038151
GO:0009261	ribonucleotide catabolic process	525	408	0.00112088	0.0608686
GO:0010811	positive regulation of cell-substrate adhesion	49	44	0.00114447	-0.260627
GO:0032259	methylation	167	129	0.00114905	0.468211
GO:0051352	negative regulation of ligase activity	73	67	0.0011621	0.546841
GO:0051444	negative regulation of ubiquitin-protein ligase activity	73	67	0.0011621	0.546841
GO:0006091	generation of precursor metabolites and energy	562	403	0.00122271	0.34087
GO:0018196	peptidyl-asparagine modification	94	84	0.00123789	-0.118967
GO:0060560	developmental growth involved in morphogenesis	125	112	0.00124675	-0.0412461
GO:0000794	condensed nuclear chromosome	60	56	0.00126915	0.570494
GO:0003013	circulatory system process	384	300	0.00127716	0.0718359
GO:0005802	trans-Golgi network	93	87	0.00127783	-0.105824
GO:0042733	embryonic digit morphogenesis	38	37	0.00129653	-0.297118
GO:0009154	purine ribonucleotide catabolic process	524	407	0.00130699	0.0611003
GO:0007050	cell cycle arrest	419	353	0.00140397	0.346937
GO:0000049	tRNA binding	33	29	0.00143419	0.642967
GO:0034622	cellular macromolecular complex assembly	546	445	0.00144004	0.338877
GO:0090066	regulation of anatomical structure size	283	243	0.00146877	0.0333917
GO:0018279	protein N-linked glycosylation via asparagine	92	83	0.00149022	-0.121419
GO:0005852	eukaryotic translation initiation factor 3 complex	16	12	0.0015374	0.885377
GO:0000779	condensed chromosome, centromeric region	93	85	0.00157793	0.518354
GO:0009146	purine nucleoside triphosphate catabolic process	522	404	0.00159216	0.0624557
GO:0007093	mitotic cell cycle checkpoint	147	128	0.00159423	0.458474
GO:0051443	positive regulation of ubiquitin-protein ligase activity	86	73	0.00165587	0.536225
GO:0009203	ribonucleoside triphosphate catabolic process	520	403	0.00167946	0.0619325
GO:0009207	purine ribonucleoside triphosphate catabolic process	520	403	0.00167946	0.0619325
GO:0032580	Golgi cisterna membrane	72	67	0.0018311	-0.152023
GO:0006195	purine nucleotide catabolic process	584	453	0.00183405	0.0737958
GO:0009166	nucleotide catabolic process	599	465	0.00183462	0.0771844
GO:0070482	response to oxygen levels	242	227	0.00184159	0.00583202
GO:0001657	ureteric bud development	107	89	0.0018753	-0.0763609
GO:0043687	post-translational protein modification	182	172	0.00197741	0.00344493
GO:0008015	blood circulation	383	299	0.00197823	0.0750516
GO:0009143	nucleoside triphosphate catabolic process	526	408	0.00198523	0.0643432
GO:0072523	purine-containing compound catabolic process	593	457	0.00212404	0.0758875
GO:0003697	single-stranded DNA binding	64	54	0.00237176	0.554152
GO:0016310	phosphorylation	1672	1188	0.00238708	0.122768
GO:0060389	pathway-restricted SMAD protein phosphorylation	40	31	0.00242951	-0.37968
GO:0048286	lung alveolus development	35	34	0.00243082	-0.284471
GO:0007267	cell-cell signaling	1237	1001	0.00245186	0.171375
GO:0044238	primary metabolic process	14280	7860	0.00249512	0.251043
GO:0042470	melanosome	97	91	0.00273253	-0.117482
GO:0048770	pigment granule	97	91	0.00273253	-0.117482
GO:0003231	cardiac ventricle development	79	76	0.00282418	-0.0854111
GO:0006487	protein N-linked glycosylation	110	88	0.0028749	-0.101844
GO:0045807	positive regulation of endocytosis	70	67	0.00289461	-0.129104
GO:0043583	ear development	174	159	0.00310494	0.0336986
GO:0006297	nucleotide-excision repair, DNA gap filling	23	19	0.00315568	0.739507
GO:0036293	response to decreased oxygen levels	226	214	0.00315568	0.00784545
GO:0031091	platelet alpha granule	68	58	0.00316157	-0.161376
GO:0005976	polysaccharide metabolic process	177	133	0.00320431	-0.0318241
GO:0007173	epidermal growth factor receptor signaling pathway	171	160	0.00326977	-0.0078317
GO:0038127	ERBB signaling pathway	171	160	0.00326977	-0.0078317
GO:0051351	positive regulation of ligase activity	90	77	0.00330175	0.522554
GO:0050768	negative regulation of neurogenesis	86	78	0.00337612	-0.0759973
GO:0032330	regulation of chondrocyte differentiation	32	28	0.00338405	-0.343712
GO:0042476	odontogenesis	99	92	0.0033868	-0.0740384
GO:0030425	dendrite	328	305	0.00339165	0.0832599
GO:0004298	threonine-type endopeptidase activity	21	20	0.00342885	0.74623
GO:0070003	threonine-type peptidase activity	21	20	0.00342885	0.74623
GO:0003279	cardiac septum development	48	45	0.0034517	-0.182834
GO:0007033	vacuole organization	60	57	0.00345626	-0.195129
GO:0016073	snRNA metabolic process	15	14	0.00351242	0.836117
GO:0006289	nucleotide-excision repair	102	71	0.00352646	0.496319
GO:0061041	regulation of wound healing	96	79	0.00362918	-0.122642
GO:0005732	small nucleolar ribonucleoprotein complex	15	13	0.00363499	0.830371
GO:0050654	chondroitin sulfate proteoglycan metabolic process	24	22	0.00375546	-0.436604
GO:0007062	sister chromatid cohesion	35	31	0.0037655	0.679218
GO:0032835	glomerulus development	55	48	0.00377308	-0.207084
GO:0002040	sprouting angiogenesis	43	40	0.00379806	-0.261139
GO:0048610	cellular process involved in reproduction	555	442	0.00385409	0.353816
GO:0016265	death	2242	1567	0.00385793	0.138507
GO:0030177	positive regulation of Wnt receptor signaling pathway	65	62	0.0039231	-0.143034
GO:0008276	protein methyltransferase activity	80	63	0.00398558	0.522609
GO:0004519	endonuclease activity	116	86	0.00416128	0.482985
GO:0050770	regulation of axonogenesis	103	93	0.00426632	-0.0690622
GO:0032535	regulation of cellular component size	164	146	0.00427017	-0.021788
GO:0044430	cytoskeletal part	1526	1129	0.00428472	0.136947
GO:0032268	regulation of cellular protein metabolic process	1422	1098	0.00435051	0.121843
GO:0050790	regulation of catalytic activity	1695	1318	0.00442432	0.137786
GO:0005839	proteasome core complex	23	19	0.00443093	0.749222
GO:0003724	RNA helicase activity	29	27	0.00468177	0.698486
GO:0008219	cell death	2239	1564	0.00471648	0.138886
GO:0030424	axon	263	244	0.00474562	0.063757
GO:0051650	establishment of vesicle localization	50	46	0.00481734	-0.215154
GO:0080134	regulation of response to stress	835	655	0.00488821	0.113538
GO:0009205	purine ribonucleoside triphosphate metabolic process	608	454	0.00504624	0.074185
GO:0000777	condensed chromosome kinetochore	84	80	0.00517604	0.514421
GO:0009144	purine nucleoside triphosphate metabolic process	613	458	0.00526948	0.0762205
GO:0048771	tissue remodeling	118	105	0.00542114	-0.0674667
GO:0043112	receptor metabolic process	104	99	0.00569086	-0.0568807
GO:0050680	negative regulation of epithelial cell proliferation	76	73	0.00576546	-0.123376
GO:1901292	nucleoside phosphate catabolic process	607	472	0.00612524	0.0835248
GO:0022627	cytosolic small ribosomal subunit	43	14	0.00618942	0.821016
GO:0071824	protein-DNA complex subunit organization	158	120	0.00620288	0.4608
GO:0006284	base-excision repair	47	38	0.00634618	0.576688
GO:0004872	receptor activity	1923	1121	0.00650003	0.184854
GO:0048608	reproductive structure development	288	235	0.00653651	0.0447624
GO:0061458	reproductive system development	288	235	0.00653651	0.0447624
GO:0006479	protein methylation	100	76	0.0066342	0.508114
GO:0008213	protein alkylation	100	76	0.0066342	0.508114
GO:0042623	ATPase activity, coupled	312	266	0.00689004	0.360906
GO:0043408	regulation of MAPK cascade	349	288	0.00709247	0.0519903
GO:0003924	GTPase activity	239	205	0.00732491	0.0354405
GO:0030514	negative regulation of BMP signaling pathway	34	27	0.00739048	-0.380864
GO:0033116	endoplasmic reticulum-Golgi intermediate compartment membrane	26	24	0.00740457	-0.40833
GO:0006614	SRP-dependent cotranslational protein targeting to membrane	107	59	0.00749728	0.50883
GO:0030695	GTPase regulator activity	492	390	0.00758403	0.0716165
GO:0060688	regulation of morphogenesis of a branching structure	51	44	0.00771402	-0.178978
GO:0035637	multicellular organismal signaling	820	671	0.00774405	0.147557
GO:0045202	synapse	516	434	0.00775835	0.129786
GO:0043491	protein kinase B signaling cascade	95	85	0.00789828	-0.0903546
GO:0030001	metal ion transport	608	479	0.00792646	0.128158
GO:0000165	MAPK cascade	491	383	0.00794894	0.0778191
GO:0006796	phosphate-containing compound metabolic process	1970	1396	0.0082151	0.132891
GO:0001666	response to hypoxia	224	212	0.00830035	0.0162018
GO:0006333	chromatin assembly or disassembly	151	108	0.00832092	0.464608
GO:0016655	oxidoreductase activity, acting on NADH or NADPH, quinone or similar compound as acceptor	55	48	0.0083338	0.512896
GO:0031093	platelet alpha granule lumen	47	45	0.00879496	-0.205136
GO:0006793	phosphorus metabolic process	1971	1397	0.00880421	0.13321
GO:0009199	ribonucleoside triphosphate metabolic process	614	458	0.00889248	0.0784989
GO:0003743	translation initiation factor activity	66	45	0.00908412	0.574004
GO:0030117	membrane coat	87	67	0.00909802	-0.138176
GO:0048475	coated membrane	87	67	0.00909802	-0.138176
GO:0044665	MLL1/2 complex	28	25	0.00913123	0.709549
GO:0071339	MLL1 complex	28	25	0.00913123	0.709549
GO:0033108	mitochondrial respiratory chain complex assembly	20	16	0.0092334	0.771328
GO:0030017	sarcomere	136	119	0.00938038	-0.00753761
GO:0060325	face morphogenesis	26	26	0.00940418	-0.373323
GO:0009991	response to extracellular stimulus	412	367	0.00942653	0.0801061
GO:0000460	maturation of 5.8S rRNA	12	11	0.00950564	0.868347
GO:0005524	ATP binding	1492	1386	0.00956524	0.287282

## Sheet: CCLE R1
GOID	TERM	Number_of_genes	Genes_in_genelist	p_value	Genes_av_value
GO:0003676	nucleic acid binding	3878	2909	1.1478e-67	-0.0430824
GO:0006955	immune response	1363	940	1.78269e-66	0.202935
GO:0006952	defense response	1372	965	2.22211e-59	0.194345
GO:0003677	DNA binding	2724	2074	2.26336e-57	-0.0514892
GO:0002376	immune system process	2468	1560	1.51533e-55	0.162008
GO:0005634	nucleus	7413	5349	3.64409e-53	-0.0130427
GO:0090304	nucleic acid metabolic process	6869	3918	5.19301e-52	-0.0212546
GO:0005576	extracellular region	2755	1836	1.16042e-49	0.152432
GO:0016070	RNA metabolic process	5920	3462	5.4591e-46	-0.0211493
GO:0032774	RNA biosynthetic process	4865	2883	2.02348e-43	-0.0261164
GO:0006351	transcription, DNA-dependent	4767	2844	7.2233e-43	-0.0264015
GO:0044459	plasma membrane part	2482	1937	1.95232e-41	0.138347
GO:0051252	regulation of RNA metabolic process	3828	2677	2.17792e-41	-0.0275437
GO:2000112	regulation of cellular macromolecule biosynthetic process	4015	2814	5.69936e-40	-0.024393
GO:0006139	nucleobase-containing compound metabolic process	7996	4633	4.03218e-39	-0.00722766
GO:2001141	regulation of RNA biosynthetic process	3750	2624	6.20509e-39	-0.0259437
GO:0006355	regulation of transcription, DNA-dependent	3702	2608	1.08382e-38	-0.0259885
GO:0005886	plasma membrane	5517	3682	4.1908e-38	0.115049
GO:0071944	cell periphery	5662	3751	9.8457e-38	0.114301
GO:0008270	zinc ion binding	2013	1786	2.63584e-36	-0.0380231
GO:0010468	regulation of gene expression	4340	3006	6.2595e-36	-0.0186702
GO:0019219	regulation of nucleobase-containing compound metabolic process	4369	3046	2.76582e-35	-0.0175651
GO:0045087	innate immune response	612	473	3.16079e-35	0.206229
GO:0002682	regulation of immune system process	1119	766	4.45146e-35	0.175112
GO:0010556	regulation of macromolecule biosynthetic process	4123	2877	7.34414e-35	-0.0190708
GO:0031226	intrinsic to plasma membrane	1320	1194	1.15295e-34	0.151495
GO:0005887	integral to plasma membrane	1266	1157	8.80556e-34	0.151523
GO:0009611	response to wounding	1277	1015	4.25759e-33	0.157753
GO:0006954	inflammatory response	533	438	7.88006e-33	0.208452
GO:0031326	regulation of cellular biosynthetic process	4337	3004	1.94542e-32	-0.0154627
GO:0051276	chromosome organization	848	628	2.3812e-32	-0.0828729
GO:0051171	regulation of nitrogen compound metabolic process	4469	3119	3.32277e-32	-0.0139498
GO:0004872	receptor activity	1923	1121	4.04294e-32	0.153149
GO:0034641	cellular nitrogen compound metabolic process	8446	4902	4.21447e-32	-0.000480635
GO:0031224	intrinsic to membrane	5706	4479	4.33635e-32	0.106793
GO:0034645	cellular macromolecule biosynthetic process	6180	3666	5.09594e-32	-0.00833837
GO:0044421	extracellular region part	1250	993	7.50205e-32	0.161057
GO:0044425	membrane part	7543	5239	1.0233e-31	0.103296
GO:0002684	positive regulation of immune system process	717	495	1.97208e-31	0.196147
GO:0006807	nitrogen compound metabolic process	8522	4947	3.24918e-31	0.000491368
GO:0050776	regulation of immune response	700	482	3.89313e-31	0.197272
GO:0016021	integral to membrane	5536	4377	4.52988e-31	0.106408
GO:0005615	extracellular space	889	770	1.23012e-30	0.172245
GO:0009889	regulation of biosynthetic process	4384	3034	2.22649e-30	-0.0131365
GO:0009607	response to biotic stimulus	696	531	2.8421e-30	0.189059
GO:0051707	response to other organism	661	505	3.57264e-30	0.192388
GO:0005654	nucleoplasm	1761	1368	4.80767e-28	-0.0335947
GO:0009059	macromolecule biosynthetic process	6312	3740	7.09458e-28	-0.00408932
GO:0031981	nuclear lumen	2574	1921	4.64593e-27	-0.0195973
GO:0010467	gene expression	7004	4114	1.12167e-26	-0.000291262
GO:0001775	cell activation	903	680	1.5624e-26	0.166747
GO:0044428	nuclear part	3200	2261	1.67176e-26	-0.0134324
GO:0038023	signaling receptor activity	1651	923	3.09133e-26	0.153718
GO:0004888	transmembrane signaling receptor activity	1513	832	3.23574e-26	0.159058
GO:0001816	cytokine production	524	371	4.19226e-26	0.204151
GO:0002252	immune effector process	466	350	6.13938e-26	0.205439
GO:0046914	transition metal ion binding	2314	2041	6.46432e-26	-0.0199534
GO:0016568	chromatin modification	492	404	3.21985e-25	-0.0982871
GO:0044260	cellular macromolecule metabolic process	10582	5947	5.13431e-25	0.00875034
GO:0006325	chromatin organization	618	471	1.28911e-24	-0.0857133
GO:0016020	membrane	11434	6672	1.02469e-23	0.0928539
GO:0001817	regulation of cytokine production	473	336	2.32525e-23	0.203769
GO:0004871	signal transducer activity	1976	1215	1.54515e-22	0.133989
GO:0060089	molecular transducer activity	1976	1215	1.54515e-22	0.133989
GO:0007049	cell cycle	1784	1275	6.6514e-22	-0.0271081
GO:0006950	response to stress	3860	2630	1.29508e-21	0.108296
GO:0015630	microtubule cytoskeleton	1065	790	1.56271e-21	-0.0474176
GO:0031347	regulation of defense response	486	378	2.86342e-21	0.190825
GO:0022402	cell cycle process	1335	966	3.18026e-21	-0.0366033
GO:0045321	leukocyte activation	656	491	3.52969e-21	0.172093
GO:0022403	cell cycle phase	1018	768	5.32648e-21	-0.0467801
GO:0044451	nucleoplasm part	873	759	6.35434e-21	-0.0471403
GO:0000278	mitotic cell cycle	922	701	1.07005e-20	-0.0512289
GO:0008380	RNA splicing	461	299	2.00456e-20	-0.102257
GO:0060255	regulation of macromolecule metabolic process	5641	3759	3.4813e-20	0.00300879
GO:0009617	response to bacterium	384	300	5.17615e-20	0.202083
GO:0051704	multi-organism process	1210	956	2.05463e-19	0.136404
GO:0050865	regulation of cell activation	412	326	2.15472e-19	0.192533
GO:0031323	regulation of cellular metabolic process	5902	3962	2.28704e-19	0.00492892
GO:0050778	positive regulation of immune response	471	327	4.33182e-19	0.191643
GO:0006397	mRNA processing	535	366	7.00726e-19	-0.0816485
GO:0005694	chromosome	741	559	1.54228e-18	-0.0559469
GO:0048584	positive regulation of response to stimulus	1363	975	2.53623e-18	0.132713
GO:0004930	G-protein coupled receptor activity	983	473	1.57455e-17	0.171356
GO:0042221	response to chemical stimulus	3538	2472	1.81428e-17	0.105802
GO:0006281	DNA repair	508	351	2.33217e-17	-0.0815269
GO:0002694	regulation of leukocyte activation	389	304	2.69137e-17	0.189741
GO:0009986	cell surface	491	431	4.59896e-17	0.166655
GO:0002460	adaptive immune response based on somatic recombination of immune receptors built from immunoglobulin superfamily domains	205	154	9.24785e-17	0.240355
GO:0044249	cellular biosynthetic process	7534	4452	1.81533e-16	0.0113828
GO:0080134	regulation of response to stress	835	655	2.97978e-16	0.146657
GO:0080090	regulation of primary metabolic process	5796	3884	4.3382e-16	0.00811476
GO:0034097	response to cytokine stimulus	589	474	5.22434e-16	0.159125
GO:0070887	cellular response to chemical stimulus	1933	1405	5.57974e-16	0.118407
GO:0050867	positive regulation of cell activation	277	223	6.58884e-16	0.207847
GO:0016071	mRNA metabolic process	794	517	7.91185e-16	-0.04936
GO:0002697	regulation of immune effector process	224	192	1.23894e-15	0.2174
GO:0006996	organelle organization	2583	1873	1.33466e-15	-0.00652513
GO:0002250	adaptive immune response	226	171	1.96497e-15	0.225443
GO:0010033	response to organic substance	2180	1624	1.98544e-15	0.113399
GO:0046649	lymphocyte activation	556	412	2.88953e-15	0.165395
GO:0046872	metal ion binding	4000	3553	5.74373e-15	0.00837475
GO:0002696	positive regulation of leukocyte activation	269	216	1.13489e-14	0.204744
GO:0044427	chromosomal part	629	466	1.37255e-14	-0.0535258
GO:0009058	biosynthetic process	7764	4569	2.19516e-14	0.0143522
GO:0071345	cellular response to cytokine stimulus	479	382	3.20146e-14	0.165718
GO:0005815	microtubule organizing center	518	447	4.3525e-14	-0.0561132
GO:0016569	covalent chromatin modification	311	258	7.23245e-14	-0.0904508
GO:0001819	positive regulation of cytokine production	244	174	8.21749e-14	0.218996
GO:0016570	histone modification	303	253	8.778e-14	-0.0910557
GO:0005813	centrosome	398	351	1.03247e-13	-0.0677541
GO:0002253	activation of immune response	386	265	1.27998e-13	0.18657
GO:0043169	cation binding	4047	3596	1.2895e-13	0.0103438
GO:0071842	cellular component organization at cellular level	4130	2894	1.39557e-13	0.00653827
GO:0042742	defense response to bacterium	149	108	1.47209e-13	0.26368
GO:0043229	intracellular organelle	14994	9411	2.2249e-13	0.0246599
GO:0019221	cytokine-mediated signaling pathway	383	319	2.309e-13	0.171887
GO:0000375	RNA splicing, via transesterification reactions	310	198	2.4559e-13	-0.103886
GO:0051249	regulation of lymphocyte activation	345	266	3.37893e-13	0.183748
GO:0050727	regulation of inflammatory response	191	165	3.39955e-13	0.221709
GO:0043226	organelle	15016	9424	3.63597e-13	0.0248893
GO:0009897	external side of plasma membrane	188	171	3.63915e-13	0.215643
GO:0007017	microtubule-based process	464	365	3.72204e-13	-0.066473
GO:0043167	ion binding	4059	3606	4.11751e-13	0.0109874
GO:0002443	leukocyte mediated immunity	232	177	4.53288e-13	0.208432
GO:0043231	intracellular membrane-bounded organelle	12976	8539	4.99377e-13	0.0240781
GO:0005125	cytokine activity	218	187	7.4611e-13	0.212831
GO:0000377	RNA splicing, via transesterification reactions with bulged adenosine as nucleophile	301	193	7.46433e-13	-0.103675
GO:0000398	nuclear mRNA splicing, via spliceosome	301	193	7.46433e-13	-0.103675
GO:0043227	membrane-bounded organelle	12992	8548	7.49319e-13	0.0242516
GO:0000323	lytic vacuole	357	290	9.07943e-13	0.178112
GO:0005764	lysosome	357	290	9.07943e-13	0.178112
GO:0051240	positive regulation of multicellular organismal process	557	430	1.14166e-12	0.157492
GO:0010740	positive regulation of intracellular protein kinase cascade	397	331	1.14386e-12	0.168112
GO:0006259	DNA metabolic process	1188	771	1.3104e-12	-0.0257687
GO:0000226	microtubule cytoskeleton organization	315	255	1.44223e-12	-0.0854741
GO:0009615	response to virus	275	231	1.9104e-12	0.189634
GO:0048583	regulation of response to stimulus	3047	2037	3.24184e-12	0.100709
GO:0071841	cellular component organization or biogenesis at cellular level	4274	2990	4.38229e-12	0.00954627
GO:0050896	response to stimulus	10735	5953	5.2052e-12	0.0831401
GO:0051241	negative regulation of multicellular organismal process	363	309	6.94968e-12	0.173439
GO:0005126	cytokine receptor binding	257	194	8.62321e-12	0.202928
GO:0019222	regulation of metabolic process	6675	4379	1.2443e-11	0.0157222
GO:0030246	carbohydrate binding	425	367	1.30137e-11	0.160051
GO:0032101	regulation of response to external stimulus	428	343	1.56557e-11	0.163807
GO:0003723	RNA binding	956	744	1.72613e-11	-0.0239144
GO:0051251	positive regulation of lymphocyte activation	251	198	1.78556e-11	0.196887
GO:0051325	interphase	422	367	1.88099e-11	-0.0562418
GO:0004252	serine-type endopeptidase activity	163	134	2.05488e-11	0.23017
GO:0002449	lymphocyte mediated immunity	184	136	2.90684e-11	0.2198
GO:0043170	macromolecule metabolic process	11617	6509	3.20451e-11	0.0227788
GO:0019882	antigen processing and presentation	165	138	4.46484e-11	0.223055
GO:0042110	T cell activation	406	305	4.84831e-11	0.166233
GO:0006396	RNA processing	868	589	4.86944e-11	-0.0310716
GO:0000279	M phase	635	482	6.0516e-11	-0.0414445
GO:0070661	leukocyte proliferation	204	172	7.33591e-11	0.201253
GO:0002237	response to molecule of bacterial origin	235	212	8.8234e-11	0.187394
GO:0051329	interphase of mitotic cell cycle	412	359	8.89447e-11	-0.0544278
GO:0032943	mononuclear cell proliferation	194	165	1.01301e-10	0.203668
GO:0006974	response to DNA damage stimulus	806	549	1.02275e-10	-0.0350909
GO:0007399	nervous system development	2017	1556	1.16117e-10	-0.00321063
GO:0046651	lymphocyte proliferation	192	163	1.53629e-10	0.203532
GO:0070013	intracellular organelle lumen	3113	2364	1.79155e-10	0.0105613
GO:0071346	cellular response to interferon-gamma	101	86	2.43378e-10	0.254426
GO:0034341	response to interferon-gamma	121	103	2.6186e-10	0.235476
GO:0008284	positive regulation of cell proliferation	709	566	3.21321e-10	0.133883
GO:0042060	wound healing	700	582	4.01251e-10	0.134448
GO:0010627	regulation of intracellular protein kinase cascade	627	511	4.673e-10	0.13762
GO:0034340	response to type I interferon	76	65	6.23021e-10	0.286044
GO:0043122	regulation of I-kappaB kinase/NF-kappaB cascade	185	167	7.0938e-10	0.195459
GO:0070663	regulation of leukocyte proliferation	168	141	9.33282e-10	0.209633
GO:0004175	endopeptidase activity	413	339	1.10756e-09	0.159787
GO:0032944	regulation of mononuclear cell proliferation	161	137	1.25093e-09	0.21061
GO:0031349	positive regulation of defense response	259	203	1.64422e-09	0.182375
GO:0060333	interferon-gamma-mediated signaling pathway	83	73	1.73276e-09	0.262401
GO:0060337	type I interferon-mediated signaling pathway	72	64	1.79279e-09	0.283891
GO:0071357	cellular response to type I interferon	73	64	1.79279e-09	0.283891
GO:0071706	tumor necrosis factor superfamily cytokine production	82	68	1.91575e-09	0.278309
GO:0044432	endoplasmic reticulum part	951	764	2.49691e-09	0.123384
GO:0050670	regulation of lymphocyte proliferation	160	136	2.75587e-09	0.209104
GO:0000280	nuclear division	405	331	2.90027e-09	-0.0539387
GO:0007067	mitosis	405	331	2.90027e-09	-0.0539387
GO:0042127	regulation of cell proliferation	1310	1046	2.94285e-09	0.111529
GO:0007166	cell surface receptor signaling pathway	3188	2152	2.97759e-09	0.0944168
GO:0032496	response to lipopolysaccharide	214	201	3.10695e-09	0.182116
GO:0019724	B cell mediated immunity	120	87	3.13378e-09	0.245701
GO:0002521	leukocyte differentiation	365	292	3.15471e-09	0.159205
GO:0006959	humoral immune response	152	95	3.71074e-09	0.242262
GO:0042107	cytokine metabolic process	119	101	3.94267e-09	0.231651
GO:0006629	lipid metabolic process	1590	1008	4.8678e-09	0.114464
GO:0008544	epidermis development	302	225	4.91484e-09	0.177619
GO:0042089	cytokine biosynthetic process	117	99	4.93678e-09	0.232297
GO:0002764	immune response-regulating signaling pathway	310	232	5.57699e-09	0.17209
GO:0044237	cellular metabolic process	14188	7735	7.53042e-09	0.0277994
GO:0007243	intracellular protein kinase cascade	952	720	7.73103e-09	0.12146
GO:0031974	membrane-enclosed lumen	3215	2450	8.28297e-09	0.0142373
GO:0048285	organelle fission	429	350	9.13126e-09	-0.0493083
GO:0043233	organelle lumen	3160	2407	1.02234e-08	0.0140491
GO:0061135	endopeptidase regulator activity	201	150	1.02744e-08	0.204963
GO:0050863	regulation of T cell activation	271	207	1.08354e-08	0.179019
GO:0044424	intracellular part	18755	10859	1.15049e-08	0.0301983
GO:0017171	serine hydrolase activity	227	157	1.15687e-08	0.199546
GO:0032635	interleukin-6 production	71	60	1.1713e-08	0.282153
GO:0043228	non-membrane-bounded organelle	3782	2755	1.17939e-08	0.0155088
GO:0043232	intracellular non-membrane-bounded organelle	3782	2755	1.17939e-08	0.0155088
GO:0071310	cellular response to organic substance	1406	1055	1.25673e-08	0.11018
GO:0016585	chromatin remodeling complex	144	124	1.39136e-08	-0.121803
GO:0007165	signal transduction	6044	3773	1.40086e-08	0.0839022
GO:0001818	negative regulation of cytokine production	135	114	1.54869e-08	0.220777
GO:0007249	I-kappaB kinase/NF-kappaB cascade	240	203	1.5605e-08	0.174515
GO:0008236	serine-type peptidase activity	225	155	1.84569e-08	0.198837
GO:0000087	M phase of mitotic cell cycle	428	340	1.87598e-08	-0.0487591
GO:0032640	tumor necrosis factor production	77	64	1.89449e-08	0.275679
GO:0032680	regulation of tumor necrosis factor production	77	64	1.89449e-08	0.275679
GO:0050878	regulation of body fluid levels	668	567	1.95925e-08	0.12952
GO:0002274	myeloid leukocyte activation	114	103	2.06031e-08	0.22154
GO:0008283	cell proliferation	1756	1371	2.11017e-08	0.102983
GO:0002757	immune response-activating signal transduction	294	221	2.14725e-08	0.171888
GO:0005102	receptor binding	1526	1095	2.18396e-08	0.108208
GO:0000228	nuclear chromosome	293	258	2.23777e-08	-0.0619157
GO:0061134	peptidase regulator activity	238	185	3.40805e-08	0.184428
GO:0032675	regulation of interleukin-6 production	69	58	3.84702e-08	0.280591
GO:0016064	immunoglobulin mediated immune response	117	84	3.89678e-08	0.240358
GO:0050900	leukocyte migration	290	231	4.38249e-08	0.169341
GO:0002822	regulation of adaptive immune response based on somatic recombination of immune receptors built from immunoglobulin superfamily domains	94	75	4.51389e-08	0.251337
GO:0045088	regulation of innate immune response	257	201	5.62968e-08	0.175202
GO:0042098	T cell proliferation	131	111	5.86072e-08	0.215286
GO:0070647	protein modification by small protein conjugation or removal	799	603	5.86072e-08	-0.0208784
GO:0005773	vacuole	434	347	6.17481e-08	0.147886
GO:0042108	positive regulation of cytokine biosynthetic process	66	58	6.64499e-08	0.276243
GO:0002263	cell activation involved in immune response	133	119	6.72965e-08	0.207611
GO:0002366	leukocyte activation involved in immune response	133	119	6.72965e-08	0.207611
GO:0004866	endopeptidase inhibitor activity	197	146	6.82738e-08	0.201502
GO:0032991	macromolecular complex	4473	3365	6.83141e-08	0.0205509
GO:0005622	intracellular	19273	11152	7.33254e-08	0.031114
GO:0009605	response to external stimulus	1512	1198	7.52272e-08	0.104202
GO:0002819	regulation of adaptive immune response	101	82	9.78383e-08	0.240065
GO:0030414	peptidase inhibitor activity	205	153	9.92555e-08	0.196216
GO:0051301	cell division	479	427	1.03757e-07	-0.0347517
GO:0042393	histone binding	107	100	1.12561e-07	-0.129588
GO:0022610	biological adhesion	1136	871	1.18543e-07	0.112477
GO:0023056	positive regulation of signaling	848	681	1.25344e-07	0.118366
GO:0007155	cell adhesion	1131	869	1.25935e-07	0.112379
GO:0050870	positive regulation of T cell activation	202	157	1.42174e-07	0.191134
GO:0005874	microtubule	352	312	1.43325e-07	-0.050197
GO:0044454	nuclear chromosome part	241	215	1.88813e-07	-0.0660431
GO:0043123	positive regulation of I-kappaB kinase/NF-kappaB cascade	148	135	2.38708e-07	0.193564
GO:0002703	regulation of leukocyte mediated immunity	103	86	2.39242e-07	0.228661
GO:0009967	positive regulation of signal transduction	802	643	3.06159e-07	0.118662
GO:0010647	positive regulation of cell communication	849	683	3.13697e-07	0.11694
GO:0000775	chromosome, centromeric region	193	141	3.21293e-07	-0.092296
GO:0042035	regulation of cytokine biosynthetic process	105	90	3.34395e-07	0.224489
GO:0000086	G2/M transition of mitotic cell cycle	147	136	3.53384e-07	-0.0978952
GO:0071824	protein-DNA complex subunit organization	158	120	3.78776e-07	-0.109474
GO:0002699	positive regulation of immune effector process	102	90	4.8953e-07	0.220594
GO:0002526	acute inflammatory response	111	97	4.94074e-07	0.22536
GO:0005819	spindle	239	211	5.18476e-07	-0.0669293
GO:0005783	endoplasmic reticulum	1524	1107	5.33423e-07	0.105571
GO:0042129	regulation of T cell proliferation	113	94	5.35577e-07	0.221154
GO:0051607	defense response to virus	125	113	6.55919e-07	0.205716
GO:0042611	MHC protein complex	38	31	6.84298e-07	0.341052
GO:0045335	phagocytic vesicle	50	47	7.27585e-07	0.284871
GO:0071702	organic substance transport	628	486	8.18428e-07	0.13088
GO:0005789	endoplasmic reticulum membrane	832	681	8.34111e-07	0.118524
GO:0016607	nuclear speck	147	142	8.54252e-07	-0.0868682
GO:0070665	positive regulation of leukocyte proliferation	109	94	1.1004e-06	0.219061
GO:0052547	regulation of peptidase activity	269	237	1.14615e-06	0.158729
GO:0042175	nuclear outer membrane-endoplasmic reticulum membrane network	852	694	1.15425e-06	0.117518
GO:0031348	negative regulation of defense response	81	75	1.25009e-06	0.242356
GO:0048699	generation of neurons	1194	950	1.30864e-06	-0.00546139
GO:0016604	nuclear body	281	256	1.33175e-06	-0.0513175
GO:0055080	cation homeostasis	475	384	1.42858e-06	0.138761
GO:0030182	neuron differentiation	1091	873	1.63125e-06	-0.00778301
GO:0050730	regulation of peptidyl-tyrosine phosphorylation	163	146	1.92605e-06	0.183936
GO:0071219	cellular response to molecule of bacterial origin	98	86	2.05577e-06	0.223911
GO:0032946	positive regulation of mononuclear cell proliferation	106	92	2.24647e-06	0.217846
GO:0005681	spliceosomal complex	154	131	2.42667e-06	-0.0858519
GO:0007599	hemostasis	564	480	3.24896e-06	0.126451
GO:0001568	blood vessel development	557	448	3.39519e-06	0.128114
GO:0018108	peptidyl-tyrosine phosphorylation	220	187	3.64443e-06	0.167693
GO:0015631	tubulin binding	166	142	3.68553e-06	-0.0922224
GO:0032103	positive regulation of response to external stimulus	166	138	3.77715e-06	0.185338
GO:0050817	coagulation	562	479	3.89103e-06	0.126198
GO:0001525	angiogenesis	394	328	4.4292e-06	0.138285
GO:0045619	regulation of lymphocyte differentiation	103	96	4.62189e-06	0.210532
GO:0048002	antigen processing and presentation of peptide antigen	120	100	4.75766e-06	0.20825
GO:0043234	protein complex	3747	2881	4.88422e-06	0.0208331
GO:0052548	regulation of endopeptidase activity	261	230	4.90348e-06	0.15673
GO:0007596	blood coagulation	558	476	4.93765e-06	0.125908
GO:0050671	positive regulation of lymphocyte proliferation	105	91	5.08771e-06	0.215674
GO:0044450	microtubule organizing center part	92	81	5.16461e-06	-0.131438
GO:0000793	condensed chromosome	178	157	5.19322e-06	-0.0763739
GO:0010562	positive regulation of phosphorus metabolic process	657	527	5.1971e-06	0.122141
GO:0045937	positive regulation of phosphate metabolic process	657	527	5.1971e-06	0.122141
GO:0018212	peptidyl-tyrosine modification	222	189	5.55364e-06	0.165951
GO:0071222	cellular response to lipopolysaccharide	90	81	6.88789e-06	0.222744
GO:0065004	protein-DNA complex assembly	141	105	7.67947e-06	-0.106669
GO:0003682	chromatin binding	246	227	8.09083e-06	-0.0574932
GO:0043235	receptor complex	178	156	8.52827e-06	0.174374
GO:0044430	cytoskeletal part	1526	1129	9.19705e-06	0.00298902
GO:0004984	olfactory receptor activity	419	77	9.52837e-06	0.240945
GO:0044093	positive regulation of molecular function	1288	1021	9.92853e-06	0.101874
GO:0032990	cell part morphogenesis	728	617	1.004e-05	-0.0159603
GO:0043085	positive regulation of catalytic activity	1053	836	1.13812e-05	0.107308
GO:0048858	cell projection morphogenesis	716	605	1.19702e-05	-0.016522
GO:0048514	blood vessel morphogenesis	483	393	1.30605e-05	0.130059
GO:0043900	regulation of multi-organism process	109	99	1.34048e-05	0.20833
GO:0006082	organic acid metabolic process	1213	778	1.46387e-05	0.114725
GO:0030097	hemopoiesis	572	447	1.5085e-05	0.123745
GO:0007186	G-protein coupled receptor signaling pathway	803	575	1.55748e-05	0.116206
GO:0030335	positive regulation of cell migration	241	198	1.68737e-05	0.160292
GO:0008233	peptidase activity	766	518	1.75067e-05	0.123334
GO:0042327	positive regulation of phosphorylation	649	521	1.83082e-05	0.120218
GO:0016043	cellular component organization	5292	3616	2.08848e-05	0.0232423
GO:0044281	small molecule metabolic process	3318	2139	2.41951e-05	0.0910565
GO:0001944	vasculature development	594	470	2.50568e-05	0.12254
GO:0072376	protein activation cascade	113	61	2.79523e-05	0.249656
GO:0016323	basolateral plasma membrane	294	267	2.88752e-05	0.140406
GO:0008017	microtubule binding	104	96	2.92639e-05	-0.112495
GO:2000147	positive regulation of cell motility	250	202	3.10289e-05	0.157661
GO:0050728	negative regulation of inflammatory response	66	60	3.10882e-05	0.246633
GO:0004896	cytokine receptor activity	106	79	3.15811e-05	0.222575
GO:0051336	regulation of hydrolase activity	829	697	3.54096e-05	0.110468
GO:0042325	regulation of phosphorylation	1001	773	3.78884e-05	0.107615
GO:0051272	positive regulation of cellular component movement	262	210	3.95275e-05	0.15502
GO:0050790	regulation of catalytic activity	1695	1318	4.05833e-05	0.0954474
GO:0045202	synapse	516	434	4.16196e-05	-0.0285391
GO:0001934	positive regulation of protein phosphorylation	633	509	4.25364e-05	0.119153
GO:0032446	protein modification by small protein conjugation	719	538	4.26013e-05	-0.0135631
GO:0030168	platelet activation	242	208	4.33048e-05	0.15831
GO:0009888	tissue development	1495	1081	4.39326e-05	0.0992964
GO:0045089	positive regulation of innate immune response	191	149	4.69527e-05	0.170209
GO:0030334	regulation of cell migration	422	351	4.83638e-05	0.131671
GO:0070011	peptidase activity, acting on L-amino acid peptides	721	497	4.84613e-05	0.122803
GO:0002683	negative regulation of immune system process	182	151	5.0648e-05	0.172553
GO:0008528	G-protein coupled peptide receptor activity	148	110	5.09134e-05	0.195633
GO:0065008	regulation of biological quality	3147	2284	5.56266e-05	0.084574
GO:0022008	neurogenesis	1273	1009	5.65584e-05	0.00151169
GO:0048666	neuron development	865	711	5.87188e-05	-0.00784537
GO:0004867	serine-type endopeptidase inhibitor activity	106	84	5.87813e-05	0.217629
GO:0006261	DNA-dependent DNA replication	114	91	6.43631e-05	-0.10362
GO:0009628	response to abiotic stimulus	819	698	6.58965e-05	0.108407
GO:0002706	regulation of lymphocyte mediated immunity	83	67	6.6623e-05	0.22567
GO:0032649	regulation of interferon-gamma production	71	55	7.37878e-05	0.252336
GO:0055065	metal ion homeostasis	380	318	7.41589e-05	0.13681
GO:0043410	positive regulation of MAPK cascade	180	155	7.42808e-05	0.171569
GO:0006915	apoptotic process	2029	1405	7.5345e-05	0.091616
GO:0012501	programmed cell death	2053	1418	8.08614e-05	0.0915102
GO:0006403	RNA localization	151	121	8.1359e-05	-0.081536
GO:0001653	peptide receptor activity	151	111	8.22713e-05	0.193119
GO:0071216	cellular response to biotic stimulus	111	97	8.31755e-05	0.198058
GO:0000776	kinetochore	143	99	8.64469e-05	-0.096647
GO:0032609	interferon-gamma production	80	60	8.69757e-05	0.243629
GO:0000779	condensed chromosome, centromeric region	93	85	8.74375e-05	-0.107815
GO:0048534	hemopoietic or lymphoid organ development	610	478	9.0315e-05	0.118064
GO:0044265	cellular macromolecule catabolic process	783	578	9.3925e-05	-0.00634737
GO:0030003	cellular cation homeostasis	402	330	0.000104037	0.13471
GO:0003013	circulatory system process	384	300	0.000106057	0.137168
GO:0051239	regulation of multicellular organismal process	2202	1562	0.000110817	0.0890104
GO:0008217	regulation of blood pressure	149	126	0.000111024	0.179678
GO:0008015	blood circulation	383	299	0.000112321	0.137026
GO:0071840	cellular component organization or biogenesis	5455	3722	0.000118702	0.0252031
GO:0045580	regulation of T cell differentiation	86	79	0.000126934	0.20956
GO:0050818	regulation of coagulation	83	68	0.000128454	0.230076
GO:0002520	immune system development	650	500	0.000131963	0.115699
GO:0009410	response to xenobiotic stimulus	161	124	0.000132027	0.190681
GO:0071466	cellular response to xenobiotic stimulus	159	124	0.000132027	0.190681
GO:0031012	extracellular matrix	564	396	0.000138115	0.130388
GO:0006310	DNA recombination	238	185	0.000138604	-0.0560722
GO:0006260	DNA replication	332	257	0.000149034	-0.0390157
GO:0019752	carboxylic acid metabolic process	1195	761	0.000151141	0.111747
GO:0043436	oxoacid metabolic process	1195	761	0.000151141	0.111747
GO:0001932	regulation of protein phosphorylation	926	725	0.000154603	0.106682
GO:0048878	chemical homeostasis	918	736	0.0001549	0.106078
GO:0032637	interleukin-8 production	42	40	0.000165113	0.273526
GO:0048545	response to steroid hormone stimulus	318	295	0.000169776	0.135443
GO:0050729	positive regulation of inflammatory response	70	65	0.000174627	0.228789
GO:0007059	chromosome segregation	167	136	0.000191308	-0.0693848
GO:0006805	xenobiotic metabolic process	158	123	0.000193011	0.189714
GO:0050657	nucleic acid transport	144	114	0.000203236	-0.0815175
GO:0050658	RNA transport	144	114	0.000203236	-0.0815175
GO:0051236	establishment of RNA localization	144	114	0.000203236	-0.0815175
GO:0040017	positive regulation of locomotion	263	208	0.000209437	0.149466
GO:0000777	condensed chromosome kinetochore	84	80	0.000223533	-0.107902
GO:0044456	synapse part	382	327	0.000235823	-0.0323396
GO:0008202	steroid metabolic process	358	265	0.000238293	0.146802
GO:0002218	activation of innate immune response	161	123	0.000243647	0.175661
GO:0032677	regulation of interleukin-8 production	39	37	0.000243871	0.278215
GO:0030098	lymphocyte differentiation	231	199	0.000245702	0.149938
GO:0071356	cellular response to tumor necrosis factor	79	66	0.000246699	0.221899
GO:0032642	regulation of chemokine production	49	45	0.000249957	0.256517
GO:0042180	cellular ketone metabolic process	1231	786	0.000250974	0.110084
GO:0032606	type I interferon production	89	66	0.00025187	0.22197
GO:0042102	positive regulation of T cell proliferation	72	62	0.000258062	0.228899
GO:0042981	regulation of apoptotic process	1465	1124	0.000268685	0.0945402
GO:0045095	keratin filament	93	56	0.00028093	0.249457
GO:0000785	chromatin	311	259	0.000284568	-0.037063
GO:0045621	positive regulation of lymphocyte differentiation	63	60	0.000284705	0.233688
GO:0051716	cellular response to stimulus	7625	4565	0.000294016	0.0752267
GO:0016477	cell migration	962	745	0.000311514	0.103831
GO:0048660	regulation of smooth muscle cell proliferation	65	64	0.000312766	0.224538
GO:0005768	endosome	657	507	0.000312957	0.114544
GO:0042612	MHC class I protein complex	22	19	0.000332254	0.360255
GO:0043067	regulation of programmed cell death	1479	1133	0.000343777	0.0940679
GO:0006333	chromatin assembly or disassembly	151	108	0.000351529	-0.0889223
GO:0002020	protease binding	51	48	0.000360906	0.239218
GO:0007154	cell communication	7066	4334	0.000373255	0.0747594
GO:0034621	cellular macromolecular complex subunit organization	720	554	0.000385595	-0.0119264
GO:0005975	carbohydrate metabolic process	967	674	0.000391157	0.109128
GO:0019884	antigen processing and presentation of exogenous antigen	87	78	0.00041749	0.207291
GO:0043484	regulation of RNA splicing	62	53	0.000426082	-0.15263
GO:0034728	nucleosome organization	137	96	0.000431249	-0.0960862
GO:0031663	lipopolysaccharide-mediated signaling pathway	36	34	0.000439128	0.276937
GO:0042379	chemokine receptor binding	74	50	0.000445491	0.247349
GO:0016324	apical plasma membrane	215	207	0.000450882	0.149413
GO:0002758	innate immune response-activating signal transduction	159	121	0.000471498	0.173801
GO:0002474	antigen processing and presentation of peptide antigen via MHC class I	109	91	0.000472241	0.196891
GO:0035097	histone methyltransferase complex	66	57	0.000479875	-0.136524
GO:0048659	smooth muscle cell proliferation	68	67	0.000488286	0.219957
GO:0032602	chemokine production	52	47	0.000496839	0.248997
GO:0019787	small conjugating protein ligase activity	300	253	0.000502421	-0.0361892
GO:0030193	regulation of blood coagulation	78	63	0.000505919	0.228896
GO:1900046	regulation of hemostasis	78	63	0.000505919	0.228896
GO:0043498	cell surface binding	54	52	0.000514207	0.239952
GO:0002285	lymphocyte activation involved in immune response	83	75	0.000544791	0.204615
GO:0008276	protein methyltransferase activity	80	63	0.000545962	-0.124403
GO:0030670	phagocytic vesicle membrane	30	30	0.000548597	0.290077
GO:0050830	defense response to Gram-positive bacterium	37	32	0.000574978	0.291155
GO:0007229	integrin-mediated signaling pathway	72	66	0.000589043	0.217081
GO:0002687	positive regulation of leukocyte migration	68	56	0.000622004	0.233548
GO:0051345	positive regulation of hydrolase activity	500	426	0.000627541	0.118396
GO:0055085	transmembrane transport	954	779	0.000631257	0.10345
GO:0006968	cellular defense response	60	54	0.000652564	0.238836
GO:0031023	microtubule organizing center organization	73	64	0.000658518	-0.122659
GO:0061041	regulation of wound healing	96	79	0.000668377	0.209785
GO:0016567	protein ubiquitination	670	510	0.000680504	-0.00959171
GO:2000145	regulation of cell motility	447	370	0.000692876	0.123541
GO:0051270	regulation of cellular component movement	480	393	0.000719743	0.121184
GO:0002478	antigen processing and presentation of exogenous peptide antigen	85	76	0.000727775	0.206293
GO:0002455	humoral immune response mediated by circulating immunoglobulin	68	41	0.000733389	0.262521
GO:0070371	ERK1 and ERK2 cascade	135	120	0.000740414	0.177572
GO:0002824	positive regulation of adaptive immune response based on somatic recombination of immune receptors built from immunoglobulin superfamily domains	50	38	0.000752721	0.266765
GO:0051028	mRNA transport	121	98	0.000759152	-0.0862127
GO:0030198	extracellular matrix organization	167	155	0.000759268	0.166372
GO:0006302	double-strand break repair	120	92	0.000787508	-0.0920756
GO:0051247	positive regulation of protein metabolic process	984	769	0.000805753	0.102168
GO:0031175	neuron projection development	750	618	0.000809524	-0.00724997
GO:0002576	platelet degranulation	85	81	0.000815805	0.201122
GO:0010876	lipid localization	280	205	0.000819139	0.14872
GO:0023052	signaling	6877	4221	0.000834247	0.0742519
GO:0048489	synaptic vesicle transport	50	44	0.000841485	-0.177912
GO:0002700	regulation of production of molecular mediator of immune response	68	60	0.000845008	0.226082
GO:0006690	icosanoid metabolic process	95	62	0.000866563	0.22605
GO:0006956	complement activation	90	43	0.000906447	0.259683
GO:0005788	endoplasmic reticulum lumen	116	106	0.000950594	0.186781
GO:0043005	neuron projection	601	542	0.000965984	-0.011655
GO:0046330	positive regulation of JNK cascade	46	46	0.000970821	0.24087
GO:0006909	phagocytosis	101	83	0.00104603	0.203693
GO:0048870	cell motility	1042	803	0.00109864	0.100232
GO:0051674	localization of cell	1043	803	0.00109864	0.100232
GO:0034708	methyltransferase complex	68	59	0.0011481	-0.128631
GO:0006479	protein methylation	100	76	0.00121077	-0.10129
GO:0008213	protein alkylation	100	76	0.00121077	-0.10129
GO:0043062	extracellular structure organization	169	156	0.00124911	0.164023
GO:0018205	peptidyl-lysine modification	151	134	0.00126114	-0.067533
GO:0030030	cell projection organization	1004	818	0.0013156	7.00503e-05
GO:0002673	regulation of acute inflammatory response	53	46	0.00132597	0.248741
GO:0003712	transcription cofactor activity	524	441	0.001393	-0.014787
GO:0072507	divalent inorganic cation homeostasis	301	245	0.0014103	0.138993
GO:0010941	regulation of cell death	1520	1159	0.00143972	0.0913698
GO:0009306	protein secretion	173	145	0.00145311	0.16327
GO:0045177	apical part of cell	280	267	0.00145842	0.135193
GO:0051246	regulation of protein metabolic process	1641	1243	0.00147867	0.0913904
GO:0007260	tyrosine phosphorylation of STAT protein	58	54	0.00153057	0.227102
GO:0044238	primary metabolic process	14280	7860	0.00153674	0.034798
GO:0005765	lysosomal membrane	141	125	0.00156138	0.171477
GO:0000236	mitotic prometaphase	85	82	0.0016011	-0.0974499
GO:0030672	synaptic vesicle membrane	47	42	0.00164181	-0.169808
GO:0002221	pattern recognition receptor signaling pathway	154	118	0.00165043	0.169856
GO:0045934	negative regulation of nucleobase-containing compound metabolic process	998	805	0.00174299	0.0019171
GO:0012505	endomembrane system	2015	1579	0.00177159	0.0869399
GO:0031519	PcG protein complex	40	34	0.00190161	-0.17975
GO:0051048	negative regulation of secretion	122	112	0.00196646	0.181596
GO:0033559	unsaturated fatty acid metabolic process	101	66	0.00199607	0.215488
GO:0005198	structural molecule activity	648	523	0.00200465	0.115771
GO:0008305	integrin complex	33	27	0.00208931	0.29382
GO:0051222	positive regulation of protein transport	162	137	0.0020998	0.162031
GO:0022857	transmembrane transporter activity	1228	851	0.00224812	0.0998624
GO:0050866	negative regulation of cell activation	112	101	0.00227727	0.178189
GO:0042384	cilium assembly	69	61	0.00231468	-0.128575
GO:0002821	positive regulation of adaptive immune response	52	40	0.00233253	0.251334
GO:0006869	lipid transport	243	180	0.00249702	0.15215
GO:0031123	RNA 3'-end processing	102	84	0.0025012	-0.0893035
GO:0060271	cilium morphogenesis	94	82	0.00250519	-0.104639
GO:0055074	calcium ion homeostasis	280	231	0.0025071	0.139185
GO:0033674	positive regulation of kinase activity	477	394	0.00257802	0.118921
GO:0000380	alternative nuclear mRNA splicing, via spliceosome	24	22	0.00264315	-0.252581
GO:0070304	positive regulation of stress-activated protein kinase signaling cascade	56	54	0.0026468	0.221629
GO:0000123	histone acetyltransferase complex	78	70	0.0027133	-0.109183
GO:0042592	homeostatic process	1335	1051	0.0028174	0.0927869
GO:0019220	regulation of phosphate metabolic process	1092	844	0.00289213	0.0981152
GO:0051174	regulation of phosphorus metabolic process	1092	844	0.00289213	0.0981152
GO:2000113	negative regulation of cellular macromolecule biosynthetic process	974	796	0.00291458	0.00208975
GO:0015849	organic acid transport	213	179	0.00293334	0.152318
GO:0004842	ubiquitin-protein ligase activity	280	238	0.00294051	-0.0341097
GO:0016571	histone methylation	73	59	0.00299447	-0.118075
GO:0034612	response to tumor necrosis factor	101	86	0.00300887	0.187815
GO:0006875	cellular metal ion homeostasis	350	294	0.00318571	0.129715
GO:0045121	membrane raft	186	173	0.00321092	0.146369
GO:0071156	regulation of cell cycle arrest	298	248	0.00323842	-0.0267753
GO:0050731	positive regulation of peptidyl-tyrosine phosphorylation	125	110	0.00324954	0.173142
GO:0030217	T cell differentiation	177	153	0.00333802	0.152517
GO:0032760	positive regulation of tumor necrosis factor production	34	31	0.00344762	0.27991
GO:0032479	regulation of type I interferon production	82	61	0.00345922	0.214124
GO:0050663	cytokine secretion	97	79	0.00355266	0.19597
GO:0002768	immune response-regulating cell surface receptor signaling pathway	170	132	0.00366335	0.163226
GO:0000989	transcription factor binding transcription factor activity	545	455	0.00373924	-0.0115893
GO:0006916	anti-apoptosis	287	254	0.0038142	0.134443
GO:0032722	positive regulation of chemokine production	28	27	0.00381798	0.284923
GO:0072503	cellular divalent inorganic cation homeostasis	286	233	0.00381929	0.138099
GO:0070372	regulation of ERK1 and ERK2 cascade	116	103	0.00386628	0.178164
GO:0048771	tissue remodeling	118	105	0.00389995	0.179529
GO:0033002	muscle cell proliferation	97	95	0.00394566	0.186719
GO:0018394	peptidyl-lysine acetylation	119	107	0.00398493	-0.0768337
GO:0022616	DNA strand elongation	43	37	0.00398521	-0.162047
GO:0044437	vacuolar part	224	191	0.00404299	0.14622
GO:0010035	response to inorganic substance	393	346	0.00454688	0.121055
GO:0030141	secretory granule	265	229	0.0045824	0.13495
GO:0048024	regulation of nuclear mRNA splicing, via spliceosome	31	28	0.00480967	-0.205861
GO:0070161	anchoring junction	222	198	0.00489834	0.138112
GO:0071013	catalytic step 2 spliceosome	80	75	0.00490798	-0.0929944
GO:0003012	muscle system process	332	259	0.005055	0.134385
GO:0004857	enzyme inhibitor activity	363	279	0.00506634	0.13007
GO:0031124	mRNA 3'-end processing	85	71	0.00516191	-0.0991162
GO:0003014	renal system process	74	66	0.00529141	0.204391
GO:0046942	carboxylic acid transport	211	177	0.00540452	0.150562
GO:0016278	lysine N-methyltransferase activity	49	41	0.00549893	-0.151046
GO:0016279	protein-lysine N-methyltransferase activity	49	41	0.00549893	-0.151046
GO:0002429	immune response-activating cell surface receptor signaling pathway	156	123	0.00558068	0.165253
GO:0016879	ligase activity, forming carbon-nitrogen bonds	377	310	0.0056241	-0.0210759
GO:0035150	regulation of tube size	118	98	0.00564706	0.180004
GO:0002712	regulation of B cell mediated immunity	35	30	0.00568928	0.272248
GO:0030216	keratinocyte differentiation	109	70	0.00573101	0.206524
GO:0034764	positive regulation of transmembrane transport	65	60	0.00588085	0.208371
GO:0000988	protein binding transcription factor activity	560	470	0.00592858	-0.00974494
GO:0006271	DNA strand elongation involved in DNA replication	40	34	0.00607472	-0.168164
GO:0006405	RNA export from nucleus	80	61	0.00608487	-0.107702
GO:0043408	regulation of MAPK cascade	349	288	0.006111	0.127353
GO:0045860	positive regulation of protein kinase activity	450	374	0.00631238	0.118081
GO:0032874	positive regulation of stress-activated MAPK cascade	55	53	0.00645418	0.21769
GO:0051347	positive regulation of transferase activity	489	403	0.00647869	0.115915
GO:0050864	regulation of B cell activation	86	78	0.00659754	0.190682
GO:0008219	cell death	2239	1564	0.00664599	0.0839789
GO:0016023	cytoplasmic membrane-bounded vesicle	952	776	0.00672004	0.0964565
GO:0030139	endocytic vesicle	138	130	0.00675524	0.158612
GO:0016265	death	2242	1567	0.00678201	0.0839502
GO:0046631	alpha-beta T cell activation	93	81	0.00689525	0.188209
GO:0006874	cellular calcium ion homeostasis	268	220	0.0069079	0.138186
GO:0051172	negative regulation of nitrogen compound metabolic process	1010	814	0.00708425	0.00465091
GO:0042088	T-helper 1 type immune response	43	32	0.00736879	0.267521
GO:0004221	ubiquitin thiolesterase activity	79	62	0.00752766	-0.109216
GO:0008009	chemokine activity	49	41	0.00778091	0.245018
GO:0016573	histone acetylation	113	102	0.00840921	-0.0761706
GO:0050880	regulation of blood vessel size	117	97	0.00864023	0.178494
GO:0071260	cellular response to mechanical stimulus	52	50	0.00866639	0.220248
GO:0042509	regulation of tyrosine phosphorylation of STAT protein	51	49	0.00911979	0.223666
GO:0043549	regulation of kinase activity	711	579	0.00917532	0.105323
GO:0002685	regulation of leukocyte migration	91	74	0.00921397	0.194255
GO:0042113	B cell activation	177	147	0.00984009	0.152648

## Sheet: CCLE R2
GOID	TERM	Number_of_genes	Genes_in_genelist	p_value	Genes_av_value
GO:0006396	RNA processing	868	589	1.09012e-95	0.679113
GO:0030529	ribonucleoprotein complex	654	468	2.48428e-72	0.668195
GO:0016071	mRNA metabolic process	794	517	5.87092e-67	0.639586
GO:0003723	RNA binding	956	744	1.5777e-66	0.574245
GO:0044428	nuclear part	3200	2261	5.10908e-65	0.431027
GO:0031981	nuclear lumen	2574	1921	2.51456e-64	0.450084
GO:0006397	mRNA processing	535	366	1.99019e-58	0.67443
GO:0009653	anatomical structure morphogenesis	2539	1815	8.23977e-54	0.00911842
GO:0070013	intracellular organelle lumen	3113	2364	1.08766e-53	0.408084
GO:0008380	RNA splicing	461	299	6.0077e-53	0.699528
GO:0005654	nucleoplasm	1761	1368	1.879e-51	0.463945
GO:0031974	membrane-enclosed lumen	3215	2450	1.9666e-50	0.399689
GO:0043233	organelle lumen	3160	2407	2.26164e-49	0.398691
GO:0000375	RNA splicing, via transesterification reactions	310	198	7.61215e-48	0.768907
GO:0034660	ncRNA metabolic process	344	264	1.65863e-47	0.692908
GO:0000377	RNA splicing, via transesterification reactions with bulged adenosine as nucleophile	301	193	2.29271e-47	0.774113
GO:0000398	nuclear mRNA splicing, via spliceosome	301	193	2.29271e-47	0.774113
GO:0022613	ribonucleoprotein complex biogenesis	256	198	7.40921e-47	0.760103
GO:0016020	membrane	11434	6672	3.51445e-46	0.134354
GO:0005794	Golgi apparatus	1329	1055	5.78726e-46	-0.0488168
GO:0071843	cellular component biogenesis at cellular level	270	212	1.84734e-43	0.719028
GO:0034470	ncRNA processing	212	181	6.96316e-43	0.758051
GO:0012505	endomembrane system	2015	1579	4.66514e-42	0.0107588
GO:0005783	endoplasmic reticulum	1524	1107	4.74545e-42	-0.0215089
GO:0003676	nucleic acid binding	3878	2909	1.37429e-41	0.396099
GO:0016192	vesicle-mediated transport	1119	851	8.462e-40	-0.0582606
GO:0000139	Golgi membrane	561	499	1.64271e-39	-0.13978
GO:0072358	cardiovascular system development	911	683	4.1709e-39	-0.0814803
GO:0072359	circulatory system development	911	683	4.1709e-39	-0.0814803
GO:0044431	Golgi apparatus part	684	578	8.36991e-39	-0.106033
GO:0044432	endoplasmic reticulum part	951	764	5.51e-38	-0.0573811
GO:0048731	system development	4534	3015	2.70991e-37	0.0981486
GO:0090304	nucleic acid metabolic process	6869	3918	2.75826e-37	0.366049
GO:0032989	cellular component morphogenesis	1078	882	3.64889e-37	-0.0439438
GO:0044425	membrane part	7543	5239	4.36215e-37	0.142341
GO:0000902	cell morphogenesis	1018	834	5.20222e-37	-0.0518633
GO:0042254	ribosome biogenesis	162	127	2.94555e-36	0.799333
GO:0009888	tissue development	1495	1081	5.05067e-35	0.0177461
GO:0048856	anatomical structure development	5363	3483	5.76706e-35	0.110879
GO:0040011	locomotion	1489	1115	7.35817e-35	0.010041
GO:0006259	DNA metabolic process	1188	771	1.33354e-33	0.474188
GO:0005694	chromosome	741	559	1.90009e-33	0.518774
GO:0005681	spliceosomal complex	154	131	3.30212e-32	0.778157
GO:0000904	cell morphogenesis involved in differentiation	750	622	5.70483e-32	-0.0697871
GO:0032502	developmental process	6209	3972	9.83414e-32	0.125441
GO:0007275	multicellular organismal development	5309	3546	1.15449e-31	0.121137
GO:0005840	ribosome	245	144	2.5044e-31	0.741675
GO:0009966	regulation of signal transduction	2165	1546	3.45857e-31	0.0460484
GO:0005789	endoplasmic reticulum membrane	832	681	3.57104e-31	-0.0423846
GO:0030030	cell projection organization	1004	818	4.8919e-31	-0.0230513
GO:0001944	vasculature development	594	470	5.96733e-31	-0.113485
GO:0042175	nuclear outer membrane-endoplasmic reticulum membrane network	852	694	2.65822e-30	-0.0363727
GO:0006281	DNA repair	508	351	4.03419e-30	0.556736
GO:0048858	cell projection morphogenesis	716	605	1.42153e-29	-0.0583134
GO:0051276	chromosome organization	848	628	1.69934e-29	0.509715
GO:0032990	cell part morphogenesis	728	617	7.53236e-29	-0.0518874
GO:0001568	blood vessel development	557	448	8.88929e-29	-0.109434
GO:0016477	cell migration	962	745	1.07226e-28	-0.0242783
GO:0022403	cell cycle phase	1018	768	1.35493e-28	0.462217
GO:0007165	signal transduction	6044	3773	6.39773e-28	0.127368
GO:0031224	intrinsic to membrane	5706	4479	8.23758e-28	0.157224
GO:0016021	integral to membrane	5536	4377	9.17952e-28	0.155998
GO:0007154	cell communication	7066	4334	1.02847e-27	0.13922
GO:0007399	nervous system development	2017	1556	1.10006e-27	0.0689401
GO:0048646	anatomical structure formation involved in morphogenesis	873	710	1.43174e-27	-0.0262644
GO:0005730	nucleolus	629	563	2.02531e-27	0.471488
GO:0016072	rRNA metabolic process	116	97	2.35081e-27	0.792591
GO:0044451	nucleoplasm part	873	759	2.36703e-27	0.459792
GO:0006364	rRNA processing	107	91	2.86123e-27	0.807704
GO:0022610	biological adhesion	1136	871	3.1834e-27	0.0149894
GO:0048468	cell development	1627	1281	4.8673e-27	0.0500843
GO:0007155	cell adhesion	1131	869	4.99263e-27	0.0153594
GO:0023051	regulation of signaling	2495	1778	8.64514e-27	0.075971
GO:0048870	cell motility	1042	803	1.74098e-26	-0.0035813
GO:0051674	localization of cell	1043	803	1.74098e-26	-0.0035813
GO:0006928	cellular component movement	1343	1032	2.47893e-26	0.0265251
GO:0023052	signaling	6877	4221	2.84355e-26	0.140476
GO:0031090	organelle membrane	2801	2098	5.29002e-26	0.0794558
GO:0003735	structural constituent of ribosome	167	102	1.28808e-25	0.778825
GO:0007167	enzyme linked receptor protein signaling pathway	1087	790	2.04254e-25	-0.00450244
GO:0048514	blood vessel morphogenesis	483	393	4.05604e-25	-0.110501
GO:0006974	response to DNA damage stimulus	806	549	4.7515e-25	0.470758
GO:0044427	chromosomal part	629	466	4.75504e-25	0.503148
GO:0048812	neuron projection morphogenesis	620	522	7.91879e-25	-0.0550098
GO:0022008	neurogenesis	1273	1009	1.60801e-24	0.0375225
GO:0022603	regulation of anatomical structure morphogenesis	616	520	1.92009e-24	-0.0541056
GO:0048869	cellular developmental process	3474	2487	2.93791e-24	0.111541
GO:0051179	localization	5797	3736	5.84161e-24	0.133124
GO:0071944	cell periphery	5662	3751	5.90031e-24	0.150211
GO:0016070	RNA metabolic process	5920	3462	6.09344e-24	0.350507
GO:0031175	neuron projection development	750	618	1.71076e-23	-0.0237776
GO:0048513	organ development	2978	2101	2.76415e-23	0.109593
GO:0007409	axonogenesis	551	473	2.85842e-23	-0.0580523
GO:0048667	cell morphogenesis involved in neuron differentiation	606	517	3.43112e-23	-0.0464917
GO:0006139	nucleobase-containing compound metabolic process	7996	4633	3.93098e-23	0.332558
GO:0031012	extracellular matrix	564	396	4.2768e-23	-0.0780681
GO:0005886	plasma membrane	5517	3682	4.66382e-23	0.151906
GO:0000278	mitotic cell cycle	922	701	5.40576e-23	0.443218
GO:0005576	extracellular region	2755	1836	6.33931e-23	0.130993
GO:0032501	multicellular organismal process	7999	4968	7.43358e-23	0.165204
GO:0048699	generation of neurons	1194	950	1.11334e-22	0.0406479
GO:0031410	cytoplasmic vesicle	1027	836	1.86303e-22	0.0229784
GO:0044421	extracellular region part	1250	993	2.22804e-22	0.0688726
GO:0031982	vesicle	1072	871	3.76885e-22	0.0276635
GO:0006310	DNA recombination	238	185	4.83604e-22	0.646324
GO:0040012	regulation of locomotion	485	396	6.85308e-22	-0.0883522
GO:0001501	skeletal system development	417	342	8.17145e-22	-0.102129
GO:2000145	regulation of cell motility	447	370	1.00198e-21	-0.102897
GO:0051270	regulation of cellular component movement	480	393	1.25762e-21	-0.0948294
GO:0005634	nucleus	7413	5349	2.78035e-21	0.321787
GO:0048583	regulation of response to stimulus	3047	2037	3.11388e-21	0.101457
GO:0016604	nuclear body	281	256	4.81184e-21	0.55047
GO:0009605	response to external stimulus	1512	1198	5.31966e-21	0.0735262
GO:0030154	cell differentiation	3268	2341	1.27477e-20	0.11957
GO:0044391	ribosomal subunit	152	83	1.33298e-20	0.788179
GO:0050793	regulation of developmental process	1641	1235	1.62937e-20	0.0675993
GO:0048666	neuron development	865	711	2.06936e-20	0.0166624
GO:0009887	organ morphogenesis	848	688	2.35153e-20	0.0156956
GO:0042221	response to chemical stimulus	3538	2472	2.55984e-20	0.127975
GO:0030182	neuron differentiation	1091	873	3.26736e-20	0.0462245
GO:0030334	regulation of cell migration	422	351	3.48743e-20	-0.10152
GO:0006401	RNA catabolic process	249	155	5.71261e-20	0.656182
GO:0022402	cell cycle process	1335	966	7.48916e-20	0.402371
GO:0071013	catalytic step 2 spliceosome	80	75	8.43644e-20	0.807541
GO:0001525	angiogenesis	394	328	1.26982e-19	-0.104894
GO:0009100	glycoprotein metabolic process	422	332	6.93468e-19	-0.071367
GO:0016023	cytoplasmic membrane-bounded vesicle	952	776	8.8442e-19	0.0314537
GO:0034641	cellular nitrogen compound metabolic process	8446	4902	8.91438e-19	0.323314
GO:0061061	muscle structure development	494	395	9.73422e-19	-0.0502235
GO:2000026	regulation of multicellular organismal development	1231	949	1.08982e-18	0.0553104
GO:0000279	M phase	635	482	1.2891e-18	0.479651
GO:0010646	regulation of cell communication	1752	1319	1.33313e-18	0.0791754
GO:0006807	nitrogen compound metabolic process	8522	4947	1.43608e-18	0.323373
GO:0006261	DNA-dependent DNA replication	114	91	1.75395e-18	0.716435
GO:0006260	DNA replication	332	257	2.9151e-18	0.51766
GO:0031988	membrane-bounded vesicle	977	795	1.19763e-17	0.0391033
GO:0005578	proteinaceous extracellular matrix	390	334	2.09991e-17	-0.0554056
GO:0000793	condensed chromosome	178	157	2.61061e-17	0.62856
GO:0030036	actin cytoskeleton organization	452	377	3.59647e-17	-0.0593456
GO:0051128	regulation of cellular component organization	1360	1090	5.37508e-17	0.0638203
GO:0030029	actin filament-based process	519	420	6.19079e-17	-0.0342786
GO:0042995	cell projection	1298	1069	7.29805e-17	0.0793116
GO:0005739	mitochondrion	1986	1336	8.89145e-17	0.370833
GO:0051028	mRNA transport	121	98	1.20843e-16	0.686714
GO:0044429	mitochondrial part	982	652	1.37875e-16	0.430275
GO:0007507	heart development	419	332	1.54048e-16	-0.0572236
GO:0000956	nuclear-transcribed mRNA catabolic process	208	119	1.74934e-16	0.666511
GO:0051239	regulation of multicellular organismal process	2202	1562	1.90967e-16	0.114117
GO:0007411	axon guidance	376	325	2.0207e-16	-0.0682679
GO:0005759	mitochondrial matrix	318	259	2.28947e-16	0.520446
GO:0032991	macromolecular complex	4473	3365	2.30814e-16	0.331754
GO:1901135	carbohydrate derivative metabolic process	1313	968	2.3217e-16	0.0562714
GO:0005509	calcium ion binding	674	613	3.08697e-16	0.0562917
GO:0006935	chemotaxis	673	540	3.68873e-16	0.0144323
GO:0042330	taxis	673	540	3.68873e-16	0.0144323
GO:0000228	nuclear chromosome	293	258	4.73381e-16	0.528478
GO:0044459	plasma membrane part	2482	1937	7.01029e-16	0.134544
GO:0008104	protein localization	1700	1365	7.24195e-16	0.0826565
GO:0035556	intracellular signal transduction	2193	1619	8.26437e-16	0.100398
GO:0006399	tRNA metabolic process	174	119	9.19256e-16	0.644115
GO:0048193	Golgi vesicle transport	198	162	9.36354e-16	-0.189751
GO:0000087	M phase of mitotic cell cycle	428	340	1.07099e-15	0.490832
GO:0006402	mRNA catabolic process	218	128	1.25946e-15	0.639978
GO:0048729	tissue morphogenesis	461	390	1.3012e-15	-0.0201835
GO:0050896	response to stimulus	10735	5953	1.47132e-15	0.173951
GO:0030198	extracellular matrix organization	167	155	1.68523e-15	-0.238962
GO:0000280	nuclear division	405	331	2.01244e-15	0.489818
GO:0007067	mitosis	405	331	2.01244e-15	0.489818
GO:0043062	extracellular structure organization	169	156	2.43262e-15	-0.233755
GO:0030054	cell junction	790	679	2.4395e-15	0.0516311
GO:0050657	nucleic acid transport	144	114	2.55673e-15	0.63201
GO:0050658	RNA transport	144	114	2.55673e-15	0.63201
GO:0051236	establishment of RNA localization	144	114	2.55673e-15	0.63201
GO:0009101	glycoprotein biosynthetic process	362	284	2.75423e-15	-0.0652621
GO:0006810	transport	4600	3004	3.11266e-15	0.14519
GO:0031589	cell-substrate adhesion	218	192	3.52674e-15	-0.173277
GO:0019838	growth factor binding	123	101	4.05068e-15	-0.328577
GO:0034330	cell junction organization	205	178	4.77167e-15	-0.152153
GO:0009611	response to wounding	1277	1015	5.12271e-15	0.0902158
GO:0005615	extracellular space	889	770	5.59097e-15	0.0830846
GO:0000313	organellar ribosome	58	50	6.29255e-15	0.828295
GO:0005761	mitochondrial ribosome	58	50	6.29255e-15	0.828295
GO:0007059	chromosome segregation	167	136	6.58536e-15	0.633296
GO:0060429	epithelium development	638	492	9.55565e-15	0.0288536
GO:0007169	transmembrane receptor protein tyrosine kinase signaling pathway	755	595	1.11957e-14	0.0284534
GO:0007166	cell surface receptor signaling pathway	3188	2152	1.19153e-14	0.137335
GO:0006403	RNA localization	151	121	1.34631e-14	0.611544
GO:0008092	cytoskeletal protein binding	700	583	1.41932e-14	0.0176189
GO:0070887	cellular response to chemical stimulus	1933	1405	1.65825e-14	0.107779
GO:0005773	vacuole	434	347	1.96488e-14	-0.0527092
GO:0048285	organelle fission	429	350	2.1411e-14	0.473451
GO:0051716	cellular response to stimulus	7625	4565	2.29527e-14	0.162814
GO:0051234	establishment of localization	4672	3055	3.15619e-14	0.148438
GO:0042060	wound healing	700	582	3.17668e-14	0.0291153
GO:0071704	organic substance metabolic process	1380	1016	3.32547e-14	0.0726109
GO:0035295	tube development	449	376	3.98524e-14	-0.0140742
GO:0006353	DNA-dependent transcription, termination	84	76	4.93789e-14	0.709612
GO:0009967	positive regulation of signal transduction	802	643	5.31638e-14	0.0356538
GO:0048585	negative regulation of response to stimulus	842	668	5.3314e-14	0.0331127
GO:0007517	muscle organ development	340	295	5.66436e-14	-0.0465256
GO:0045184	establishment of protein localization	1364	1108	6.50581e-14	0.0736543
GO:0001503	ossification	313	257	6.7421e-14	-0.0855837
GO:0045333	cellular respiration	202	133	8.45963e-14	0.644495
GO:0015031	protein transport	1323	1076	9.62625e-14	0.070926
GO:0010033	response to organic substance	2180	1624	1.02725e-13	0.118801
GO:0048705	skeletal system morphogenesis	165	154	1.30123e-13	-0.185391
GO:0023056	positive regulation of signaling	848	681	1.36176e-13	0.0451992
GO:0001932	regulation of protein phosphorylation	926	725	1.83667e-13	0.0446667
GO:0010647	positive regulation of cell communication	849	683	1.963e-13	0.0468108
GO:0005743	mitochondrial inner membrane	463	303	2.91796e-13	0.513639
GO:0022616	DNA strand elongation	43	37	2.93855e-13	0.861982
GO:0005768	endosome	657	507	3.51368e-13	0.00915603
GO:0006325	chromatin organization	618	471	3.68403e-13	0.468472
GO:0008033	tRNA processing	85	71	4.19583e-13	0.730051
GO:0034329	cell junction assembly	180	158	4.31507e-13	-0.158583
GO:0051094	positive regulation of developmental process	730	591	5.33129e-13	0.0408807
GO:0044444	cytoplasmic part	9479	6036	6.40283e-13	0.161196
GO:0032879	regulation of localization	1570	1186	7.57221e-13	0.100795
GO:0031123	RNA 3'-end processing	102	84	8.49379e-13	0.673617
GO:0006369	termination of RNA polymerase II transcription	44	41	9.30576e-13	0.849144
GO:0016568	chromatin modification	492	404	9.83156e-13	0.480999
GO:0042325	regulation of phosphorylation	1001	773	1.03719e-12	0.0522622
GO:0008289	lipid binding	761	670	1.11038e-12	0.0515305
GO:0015629	actin cytoskeleton	406	337	1.13004e-12	-0.0271414
GO:0044454	nuclear chromosome part	241	215	1.20886e-12	0.524928
GO:0051325	interphase	422	367	1.25033e-12	0.448906
GO:0022618	ribonucleoprotein complex assembly	112	85	1.29337e-12	0.696543
GO:0007264	small GTPase mediated signal transduction	578	466	1.73282e-12	0.0110698
GO:0003779	actin binding	361	328	1.73373e-12	-0.0330006
GO:0061448	connective tissue development	199	168	1.81397e-12	-0.135665
GO:0051329	interphase of mitotic cell cycle	412	359	2.00499e-12	0.450361
GO:0045595	regulation of cell differentiation	1106	857	2.06325e-12	0.0762899
GO:0005102	receptor binding	1526	1095	2.11824e-12	0.117075
GO:0016741	transferase activity, transferring one-carbon groups	230	174	2.13997e-12	0.567294
GO:0044420	extracellular matrix part	205	167	2.22599e-12	-0.128988
GO:0019866	organelle inner membrane	492	330	2.34209e-12	0.490545
GO:0010648	negative regulation of cell communication	721	582	2.45473e-12	0.0221981
GO:0004386	helicase activity	174	138	2.50867e-12	0.581471
GO:0070161	anchoring junction	222	198	2.53591e-12	-0.132576
GO:0009790	embryo development	946	766	2.55068e-12	0.0751325
GO:0033036	macromolecule localization	2066	1601	2.6155e-12	0.104446
GO:0070085	glycosylation	302	237	3.12341e-12	-0.0631323
GO:0023057	negative regulation of signaling	717	578	3.47536e-12	0.0228257
GO:0005912	adherens junction	202	182	3.48154e-12	-0.149909
GO:0022904	respiratory electron transport chain	138	89	4.019e-12	0.711549
GO:0071310	cellular response to organic substance	1406	1055	4.24346e-12	0.0950227
GO:0016607	nuclear speck	147	142	4.60583e-12	0.577954
GO:0006629	lipid metabolic process	1590	1008	5.72296e-12	0.103356
GO:0035966	response to topologically incorrect protein	147	125	5.73848e-12	-0.252475
GO:0050673	epithelial cell proliferation	243	216	5.78134e-12	-0.0907852
GO:0006271	DNA strand elongation involved in DNA replication	40	34	6.37271e-12	0.86014
GO:0009968	negative regulation of signal transduction	677	540	6.70413e-12	0.0150982
GO:0060284	regulation of cell development	508	425	6.76813e-12	0.00454882
GO:0010562	positive regulation of phosphorus metabolic process	657	527	8.10848e-12	0.0254461
GO:0045937	positive regulation of phosphate metabolic process	657	527	8.10848e-12	0.0254461
GO:0009719	response to endogenous stimulus	1054	848	8.41391e-12	0.0896489
GO:0042327	positive regulation of phosphorylation	649	521	8.49311e-12	0.0255205
GO:0005543	phospholipid binding	509	456	9.92326e-12	0.0045231
GO:0044255	cellular lipid metabolic process	1075	706	1.03456e-11	0.0717605
GO:0015931	nucleobase-containing compound transport	170	135	1.31456e-11	0.561064
GO:0010467	gene expression	7004	4114	1.36139e-11	0.312398
GO:0060537	muscle tissue development	312	265	1.39704e-11	-0.0446048
GO:0006897	endocytosis	398	334	1.41448e-11	-0.0324542
GO:0006986	response to unfolded protein	139	119	1.55636e-11	-0.260729
GO:1901137	carbohydrate derivative biosynthetic process	467	349	1.66052e-11	-0.00688455
GO:0006486	protein glycosylation	296	234	1.99836e-11	-0.0534979
GO:0043413	macromolecule glycosylation	297	234	1.99836e-11	-0.0534979
GO:0050678	regulation of epithelial cell proliferation	206	185	1.99922e-11	-0.111112
GO:0007178	transmembrane receptor protein serine/threonine kinase signaling pathway	316	197	2.0882e-11	-0.11537
GO:0061024	membrane organization	414	362	2.09664e-11	0.00250065
GO:0071495	cellular response to endogenous stimulus	673	537	2.18169e-11	0.0532887
GO:0071826	ribonucleoprotein complex subunit organization	117	90	2.27942e-11	0.655256
GO:0042127	regulation of cell proliferation	1310	1046	2.32345e-11	0.0947684
GO:0010564	regulation of cell cycle process	479	393	2.74484e-11	0.442386
GO:0008168	methyltransferase activity	219	168	2.8753e-11	0.559569
GO:0005911	cell-cell junction	325	257	3.12434e-11	-0.0262194
GO:0001934	positive regulation of protein phosphorylation	633	509	3.60993e-11	0.0300302
GO:0051320	S phase	148	138	4.03442e-11	0.552608
GO:0031252	cell leading edge	257	231	4.70931e-11	-0.105369
GO:0000075	cell cycle checkpoint	272	226	4.80673e-11	0.510612
GO:0006406	mRNA export from nucleus	69	54	6.26642e-11	0.765076
GO:0016044	cellular membrane organization	411	360	6.33639e-11	0.0073964
GO:0002009	morphogenesis of an epithelium	352	297	7.22605e-11	-0.0180604
GO:0022604	regulation of cell morphogenesis	297	271	8.47168e-11	-0.054977
GO:0000184	nuclear-transcribed mRNA catabolic process, nonsense-mediated decay	142	72	8.82348e-11	0.69855
GO:0048598	embryonic morphogenesis	503	417	9.1698e-11	0.0304031
GO:0051130	positive regulation of cellular component organization	493	421	1.00311e-10	0.018438
GO:0005737	cytoplasm	12668	8176	1.11301e-10	0.176429
GO:0031124	mRNA 3'-end processing	85	71	1.2353e-10	0.660206
GO:0071156	regulation of cell cycle arrest	298	248	1.32719e-10	0.491532
GO:0019220	regulation of phosphate metabolic process	1092	844	1.35989e-10	0.0712154
GO:0051174	regulation of phosphorus metabolic process	1092	844	1.35989e-10	0.0712154
GO:0000785	chromatin	311	259	1.38879e-10	0.478636
GO:0065008	regulation of biological quality	3147	2284	1.93559e-10	0.153786
GO:0060485	mesenchyme development	183	140	2.18588e-10	-0.141555
GO:0015935	small ribosomal subunit	70	36	2.73048e-10	0.837015
GO:0008026	ATP-dependent helicase activity	112	102	3.09877e-10	0.611452
GO:0070035	purine NTP-dependent helicase activity	112	102	3.09877e-10	0.611452
GO:0016197	endosomal transport	150	120	3.41877e-10	-0.190672
GO:0014706	striated muscle tissue development	295	254	4.30788e-10	-0.0287285
GO:0007049	cell cycle	1784	1275	4.50374e-10	0.341398
GO:0006405	RNA export from nucleus	80	61	6.49332e-10	0.708524
GO:0007243	intracellular protein kinase cascade	952	720	6.96181e-10	0.0699999
GO:0051216	cartilage development	165	141	8.19503e-10	-0.136633
GO:0006302	double-strand break repair	120	92	8.76753e-10	0.641987
GO:0048522	positive regulation of cellular process	4538	2862	8.93062e-10	0.152653
GO:0006468	protein phosphorylation	1482	1052	9.3733e-10	0.102638
GO:0006887	exocytosis	296	247	9.98006e-10	-0.0328061
GO:0004518	nuclease activity	201	144	1.04598e-09	0.546621
GO:0015030	Cajal body	46	45	1.37093e-09	0.735148
GO:0072001	renal system development	246	188	1.41304e-09	-0.0640135
GO:0044437	vacuolar part	224	191	1.54432e-09	-0.111285
GO:0048518	positive regulation of biological process	5198	3131	1.73185e-09	0.158494
GO:0008283	cell proliferation	1756	1371	1.81567e-09	0.120649
GO:0001822	kidney development	231	180	1.98758e-09	-0.0659789
GO:0000323	lytic vacuole	357	290	1.99491e-09	-0.0305405
GO:0005764	lysosome	357	290	1.99491e-09	-0.0305405
GO:0001655	urogenital system development	299	232	2.01153e-09	-0.0320037
GO:0071103	DNA conformation change	215	158	2.53679e-09	0.544567
GO:0001763	morphogenesis of a branching structure	201	171	2.81756e-09	-0.0846691
GO:0048762	mesenchymal cell differentiation	155	120	3.2284e-09	-0.152214
GO:0014031	mesenchymal cell development	138	110	3.23001e-09	-0.171486
GO:0040017	positive regulation of locomotion	263	208	3.79615e-09	-0.0815622
GO:0060627	regulation of vesicle-mediated transport	211	193	4.06645e-09	-0.0760343
GO:0005788	endoplasmic reticulum lumen	116	106	4.83458e-09	-0.203926
GO:0005604	basement membrane	96	78	5.34288e-09	-0.270519
GO:0005795	Golgi stack	118	109	5.38429e-09	-0.194814
GO:0030111	regulation of Wnt receptor signaling pathway	192	162	5.4163e-09	-0.0990196
GO:2000147	positive regulation of cell motility	250	202	6.83277e-09	-0.0816498
GO:0006413	translational initiation	206	94	7.41066e-09	0.62412
GO:0051641	cellular localization	2359	1736	7.56035e-09	0.125096
GO:0006464	cellular protein modification process	3235	2309	8.21513e-09	0.148861
GO:0036211	protein modification process	3235	2309	8.21513e-09	0.148861
GO:0006312	mitotic recombination	36	36	8.51063e-09	0.773044
GO:0000084	S phase of mitotic cell cycle	138	129	9.25564e-09	0.532235
GO:0032200	telomere organization	92	61	1.0069e-08	0.661928
GO:0005793	endoplasmic reticulum-Golgi intermediate compartment	75	56	1.05143e-08	-0.399471
GO:0000216	M/G1 transition of mitotic cell cycle	79	75	1.05387e-08	0.654634
GO:0043687	post-translational protein modification	182	172	1.23168e-08	-0.0674095
GO:0010627	regulation of intracellular protein kinase cascade	627	511	1.31943e-08	0.0474062
GO:0044087	regulation of cellular component biogenesis	330	292	1.3313e-08	-0.00494931
GO:0006414	translational elongation	111	55	1.34543e-08	0.712863
GO:0031399	regulation of protein modification process	1152	900	1.39557e-08	0.0951863
GO:0007160	cell-matrix adhesion	153	138	1.41516e-08	-0.128553
GO:0007010	cytoskeleton organization	907	729	1.51634e-08	0.0734102
GO:0044433	cytoplasmic vesicle part	417	355	1.52365e-08	0.0192369
GO:0048471	perinuclear region of cytoplasm	454	433	1.65429e-08	0.0433492
GO:0015934	large ribosomal subunit	82	47	1.83509e-08	0.750772
GO:0046039	GTP metabolic process	456	346	1.94977e-08	0.0033735
GO:0019080	viral genome expression	152	101	2.03953e-08	0.608491
GO:0019083	viral transcription	152	101	2.03953e-08	0.608491
GO:0044455	mitochondrial membrane part	195	119	2.08814e-08	0.584201
GO:0003677	DNA binding	2724	2074	2.18461e-08	0.339407
GO:0040013	negative regulation of locomotion	142	131	2.44774e-08	-0.117511
GO:0000723	telomere maintenance	90	60	2.61661e-08	0.65797
GO:0051271	negative regulation of cellular component movement	135	125	2.72166e-08	-0.129932
GO:0090092	regulation of transmembrane receptor protein serine/threonine kinase signaling pathway	175	123	3.42967e-08	-0.15698
GO:0006184	GTP catabolic process	443	337	3.43694e-08	0.00403361
GO:0000236	mitotic prometaphase	85	82	3.46467e-08	0.642117
GO:0035967	cellular response to topologically incorrect protein	97	83	3.543e-08	-0.283544
GO:0030509	BMP signaling pathway	136	86	3.58851e-08	-0.238243
GO:0005539	glycosaminoglycan binding	176	166	3.92129e-08	-0.0609999
GO:0030532	small nuclear ribonucleoprotein complex	39	29	4.19221e-08	0.825036
GO:0018196	peptidyl-asparagine modification	94	84	4.29814e-08	-0.233888
GO:0051272	positive regulation of cellular component movement	262	210	4.29864e-08	-0.0705276
GO:0005856	cytoskeleton	2128	1596	4.66754e-08	0.136485
GO:0001871	pattern binding	197	186	4.87595e-08	-0.0433514
GO:0030247	polysaccharide binding	197	186	4.87595e-08	-0.0433514
GO:0018279	protein N-linked glycosylation via asparagine	92	83	4.89987e-08	-0.23866
GO:0030968	endoplasmic reticulum unfolded protein response	91	79	5.38606e-08	-0.295059
GO:0034620	cellular response to unfolded protein	91	79	5.38606e-08	-0.295059
GO:0030335	positive regulation of cell migration	241	198	5.52057e-08	-0.069974
GO:0071363	cellular response to growth factor stimulus	328	260	6.16893e-08	0.0110184
GO:0016323	basolateral plasma membrane	294	267	6.5669e-08	-0.0129056
GO:0051050	positive regulation of transport	502	421	6.58184e-08	0.0614268
GO:0016758	transferase activity, transferring hexosyl groups	233	163	6.75356e-08	-0.0656192
GO:0070848	response to growth factor stimulus	350	278	6.80901e-08	0.0204078
GO:1901069	guanosine-containing compound catabolic process	444	338	6.89689e-08	0.00681787
GO:0045765	regulation of angiogenesis	156	143	6.94088e-08	-0.0838927
GO:0003008	system process	2008	1515	6.94755e-08	0.17614
GO:0004527	exonuclease activity	74	58	7.66016e-08	0.647296
GO:0000775	chromosome, centromeric region	193	141	8.94153e-08	0.528819
GO:0000819	sister chromatid segregation	56	51	9.08215e-08	0.738539
GO:0006415	translational termination	92	44	9.22734e-08	0.7339
GO:0042641	actomyosin	51	50	9.27948e-08	-0.381586
GO:0030199	collagen fibril organization	36	32	1.01894e-07	-0.591833
GO:0022612	gland morphogenesis	103	94	1.3669e-07	-0.161498
GO:0010769	regulation of cell morphogenesis involved in differentiation	182	164	1.47131e-07	-0.0762356
GO:0060070	canonical Wnt receptor signaling pathway	215	158	1.48062e-07	-0.0757863
GO:0043009	chordate embryonic development	488	430	1.48878e-07	0.0474814
GO:0034976	response to endoplasmic reticulum stress	118	98	1.51966e-07	-0.225312
GO:0045860	positive regulation of protein kinase activity	450	374	1.67873e-07	0.033196
GO:0048736	appendage development	143	118	1.72738e-07	-0.122374
GO:0060173	limb development	143	118	1.72738e-07	-0.122374
GO:0005774	vacuolar membrane	191	165	1.74492e-07	-0.0974694
GO:0044440	endosomal part	338	291	1.87621e-07	-0.0149157
GO:0006487	protein N-linked glycosylation	110	88	1.906e-07	-0.20999
GO:0051649	establishment of localization in cell	2074	1538	1.97295e-07	0.126011
GO:0050679	positive regulation of epithelial cell proliferation	123	112	2.01676e-07	-0.137817
GO:0030336	negative regulation of cell migration	126	116	2.46446e-07	-0.124278
GO:0010008	endosome membrane	329	282	2.48211e-07	-0.0160026
GO:0009792	embryo development ending in birth or egg hatching	494	435	2.56963e-07	0.0514233
GO:0065009	regulation of molecular function	2212	1689	2.57074e-07	0.147329
GO:0031300	intrinsic to organelle membrane	225	185	2.59803e-07	-0.0525477
GO:0048568	embryonic organ development	306	271	2.65244e-07	0.0197728
GO:0043005	neuron projection	601	542	2.7658e-07	0.0943936
GO:0045859	regulation of protein kinase activity	670	551	2.91114e-07	0.0687839
GO:0034708	methyltransferase complex	68	59	2.9221e-07	0.690495
GO:0006152	purine nucleoside catabolic process	451	343	2.97176e-07	0.0165284
GO:0046130	purine ribonucleoside catabolic process	450	343	2.97176e-07	0.0165284
GO:0048732	gland development	283	244	3.31814e-07	0.00443948
GO:0035239	tube morphogenesis	300	253	3.35835e-07	0.00389441
GO:0060541	respiratory system development	175	156	3.38779e-07	-0.0652788
GO:0000070	mitotic sister chromatid segregation	53	48	3.45138e-07	0.736805
GO:2000146	negative regulation of cell motility	128	118	3.45915e-07	-0.115536
GO:0009725	response to hormone stimulus	807	680	3.72779e-07	0.106508
GO:0042393	histone binding	107	100	4.00988e-07	0.590622
GO:0030278	regulation of ossification	156	140	4.2147e-07	-0.105247
GO:0060828	regulation of canonical Wnt receptor signaling pathway	128	110	4.30583e-07	-0.14036
GO:0022626	cytosolic ribosome	104	44	4.41162e-07	0.714828
GO:0007417	central nervous system development	702	600	4.46877e-07	0.100279
GO:0016796	exonuclease activity, active with either ribo- or deoxyribonucleic acids and producing 5'-phosphomonoesters	27	23	4.6061e-07	0.868124
GO:0001837	epithelial to mesenchymal transition	82	67	4.83458e-07	-0.25944
GO:0000722	telomere maintenance via recombination	26	26	5.41319e-07	0.810191
GO:0061138	morphogenesis of a branching epithelium	172	147	5.6294e-07	-0.070859
GO:0008285	negative regulation of cell proliferation	553	483	5.67443e-07	0.0626595
GO:0032201	telomere maintenance via semi-conservative replication	24	24	5.67904e-07	0.831875
GO:2000027	regulation of organ morphogenesis	138	116	5.79188e-07	-0.10663
GO:0005975	carbohydrate metabolic process	967	674	6.21892e-07	0.107825
GO:0044452	nucleolar part	29	26	6.2595e-07	0.811122
GO:0031227	intrinsic to endoplasmic reticulum membrane	116	90	6.52123e-07	-0.16422
GO:0042454	ribonucleoside catabolic process	463	351	7.82229e-07	0.0243449
GO:1901068	guanosine-containing compound metabolic process	470	355	8.05107e-07	0.0222853
GO:0005518	collagen binding	50	47	8.23325e-07	-0.370388
GO:0048584	positive regulation of response to stimulus	1363	975	8.28108e-07	0.115608
GO:0051336	regulation of hydrolase activity	829	697	8.52037e-07	0.0857586
GO:0033674	positive regulation of kinase activity	477	394	9.21485e-07	0.0478493
GO:0050767	regulation of neurogenesis	396	341	9.48222e-07	0.0346563
GO:0051246	regulation of protein metabolic process	1641	1243	9.8948e-07	0.128702
GO:0060548	negative regulation of cell death	707	585	1.00446e-06	0.0761473
GO:0045597	positive regulation of cell differentiation	512	429	1.01312e-06	0.0575141
GO:0000387	spliceosomal snRNP assembly	34	29	1.25412e-06	0.795714
GO:0030880	RNA polymerase complex	104	94	1.27759e-06	0.586228
GO:0030246	carbohydrate binding	425	367	1.28355e-06	0.0731571
GO:0030324	lung development	149	133	1.30806e-06	-0.0727591
GO:0008094	DNA-dependent ATPase activity	77	63	1.45243e-06	0.608743
GO:0001649	osteoblast differentiation	145	123	1.51921e-06	-0.0988444
GO:0034621	cellular macromolecular complex subunit organization	720	554	1.56913e-06	0.369049
GO:0000428	DNA-directed RNA polymerase complex	103	93	1.63155e-06	0.584802
GO:0055029	nuclear DNA-directed RNA polymerase complex	103	93	1.63155e-06	0.584802
GO:0008201	heparin binding	130	125	1.64928e-06	-0.0776449
GO:0006984	ER-nucleus signaling pathway	107	90	1.67428e-06	-0.218489
GO:0008544	epidermis development	302	225	1.68796e-06	0.036464
GO:0035097	histone methyltransferase complex	66	57	1.69629e-06	0.683563
GO:0030323	respiratory tube development	152	136	1.74872e-06	-0.0671618
GO:0043228	non-membrane-bounded organelle	3782	2755	1.78773e-06	0.295742
GO:0043232	intracellular non-membrane-bounded organelle	3782	2755	1.78773e-06	0.295742
GO:0043549	regulation of kinase activity	711	579	1.80943e-06	0.0815822
GO:0016050	vesicle organization	95	85	1.83123e-06	-0.201436
GO:0030027	lamellipodium	118	108	1.87191e-06	-0.170943
GO:0048519	negative regulation of biological process	4201	2792	1.90337e-06	0.166117
GO:0044463	cell projection part	649	561	2.00459e-06	0.105056
GO:0030855	epithelial cell differentiation	316	253	2.23605e-06	0.0450145
GO:0051960	regulation of nervous system development	439	377	2.28068e-06	0.0553714
GO:0001933	negative regulation of protein phosphorylation	213	177	2.3624e-06	-0.0567686
GO:0006338	chromatin remodeling	105	90	2.57477e-06	0.593001
GO:0010740	positive regulation of intracellular protein kinase cascade	397	331	2.63151e-06	0.0385861
GO:0042326	negative regulation of phosphorylation	228	189	2.84701e-06	-0.0504955
GO:0009894	regulation of catabolic process	556	446	2.85301e-06	0.0520736
GO:0009164	nucleoside catabolic process	478	364	2.91876e-06	0.0355258
GO:0009451	RNA modification	62	52	3.31609e-06	0.662951
GO:0003205	cardiac chamber development	101	93	3.33376e-06	-0.135319
GO:0032940	secretion by cell	784	631	3.39851e-06	0.113425
GO:0030031	cell projection assembly	201	178	3.40673e-06	-0.0543628
GO:0030055	cell-substrate junction	140	128	3.41357e-06	-0.139109
GO:0032270	positive regulation of cellular protein metabolic process	887	706	3.50409e-06	0.0970066
GO:0016055	Wnt receptor signaling pathway	418	272	3.7331e-06	0.0129398
GO:0003007	heart morphogenesis	182	156	3.7777e-06	-0.0566565
GO:0031344	regulation of cell projection organization	253	224	3.80627e-06	-0.0197194
GO:0051347	positive regulation of transferase activity	489	403	3.94644e-06	0.0539299
GO:0030155	regulation of cell adhesion	268	240	4.08327e-06	-0.013224
GO:0006354	DNA-dependent transcription, elongation	112	103	4.7786e-06	0.560951
GO:0031985	Golgi cisterna	86	78	4.8465e-06	-0.199417
GO:0005657	replication fork	42	38	4.85051e-06	0.720042
GO:0032268	regulation of cellular protein metabolic process	1422	1098	4.85895e-06	0.124528
GO:0042692	muscle cell differentiation	298	235	5.08735e-06	-0.00057865
GO:0035107	appendage morphogenesis	129	107	5.42953e-06	-0.108734
GO:0035108	limb morphogenesis	129	107	5.42953e-06	-0.108734
GO:0016265	death	2242	1567	5.45807e-06	0.139219
GO:0008194	UDP-glycosyltransferase activity	150	109	5.8278e-06	-0.0900627
GO:0051338	regulation of transferase activity	735	599	6.09119e-06	0.08634
GO:0043542	endothelial cell migration	120	97	6.28371e-06	-0.168003
GO:0010563	negative regulation of phosphorus metabolic process	233	194	6.41026e-06	-0.0400998
GO:0045936	negative regulation of phosphate metabolic process	233	194	6.41026e-06	-0.0400998
GO:0031329	regulation of cellular catabolic process	491	399	6.90772e-06	0.0446607
GO:0008219	cell death	2239	1564	7.03873e-06	0.139558
GO:0048523	negative regulation of cellular process	3760	2549	7.3279e-06	0.160377
GO:0048754	branching morphogenesis of a tube	157	135	7.37408e-06	-0.058395
GO:0032101	regulation of response to external stimulus	428	343	7.56992e-06	0.0594395
GO:0007423	sensory organ development	427	374	7.70594e-06	0.0807391
GO:0048545	response to steroid hormone stimulus	318	295	7.72161e-06	0.0427946
GO:0005798	Golgi-associated vesicle	72	61	7.81284e-06	-0.259862
GO:0060562	epithelial tube morphogenesis	235	200	8.48367e-06	0.000676736
GO:0007389	pattern specification process	443	356	8.56625e-06	0.0868733
GO:0006892	post-Golgi vesicle-mediated transport	71	66	8.90683e-06	-0.199377
GO:0043069	negative regulation of programmed cell death	685	569	9.03477e-06	0.0812338
GO:0016032	viral reproduction	475	382	9.2324e-06	0.398231
GO:0040007	growth	782	692	9.27795e-06	0.101572
GO:0009986	cell surface	491	431	9.61014e-06	0.0806965
GO:0010810	regulation of cell-substrate adhesion	97	88	1.0709e-05	-0.163208
GO:0032432	actin filament bundle	44	44	1.11836e-05	-0.338709
GO:0031401	positive regulation of protein modification process	800	644	1.12595e-05	0.0929628
GO:0000779	condensed chromosome, centromeric region	93	85	1.16729e-05	0.592244
GO:0046907	intracellular transport	1298	968	1.1723e-05	0.0944506
GO:0016585	chromatin remodeling complex	144	124	1.21013e-05	0.531844
GO:0046903	secretion	893	724	1.24153e-05	0.128067
GO:0005924	cell-substrate adherens junction	131	122	1.25867e-05	-0.141376
GO:0045667	regulation of osteoblast differentiation	90	86	1.26183e-05	-0.168233
GO:0043066	negative regulation of apoptotic process	677	563	1.3087e-05	0.0820335
GO:0065007	biological regulation	14967	7879	1.43659e-05	0.204637
GO:0006029	proteoglycan metabolic process	67	53	1.44736e-05	-0.282365
GO:0031984	organelle subcompartment	89	81	1.45961e-05	-0.170307
GO:0006987	activation of signaling protein activity involved in unfolded protein response	65	61	1.46388e-05	-0.30545
GO:0010833	telomere maintenance via telomere lengthening	50	39	1.46778e-05	0.682219
GO:0051247	positive regulation of protein metabolic process	984	769	1.57855e-05	0.109957
GO:0030133	transport vesicle	141	124	1.70832e-05	-0.0639848
GO:0030659	cytoplasmic vesicle membrane	362	305	1.75624e-05	0.0418138
GO:0048706	embryonic skeletal system development	98	91	1.82947e-05	-0.128828
GO:0043412	macromolecule modification	3362	2399	1.91491e-05	0.16417
GO:0045216	cell-cell junction organization	127	110	2.01963e-05	-0.0638609
GO:0001725	stress fiber	42	42	2.24056e-05	-0.344797
GO:0000288	nuclear-transcribed mRNA catabolic process, deadenylation-dependent decay	60	50	2.2445e-05	0.626067
GO:0005520	insulin-like growth factor binding	28	24	2.27079e-05	-0.541723
GO:0005925	focal adhesion	125	117	2.33137e-05	-0.143678
GO:0050817	coagulation	562	479	2.38747e-05	0.0852375
GO:0045664	regulation of neuron differentiation	321	281	2.43849e-05	0.0419438
GO:0016779	nucleotidyltransferase activity	132	110	2.50763e-05	0.505669
GO:0042383	sarcolemma	90	86	2.50926e-05	-0.146899
GO:0032956	regulation of actin cytoskeleton organization	176	154	2.71735e-05	-0.0488296
GO:0031975	envelope	1040	715	2.77459e-05	0.348356
GO:0051648	vesicle localization	68	63	2.81695e-05	-0.257936
GO:0045259	proton-transporting ATP synthase complex	37	16	2.91873e-05	0.889941
GO:0030135	coated vesicle	270	219	2.93885e-05	0.000392441
GO:0042470	melanosome	97	91	3.03254e-05	-0.172001
GO:0048770	pigment granule	97	91	3.03254e-05	-0.172001
GO:0007062	sister chromatid cohesion	35	31	3.12001e-05	0.760187
GO:0000777	condensed chromosome kinetochore	84	80	3.24568e-05	0.592442
GO:0031301	integral to organelle membrane	203	164	3.4121e-05	-0.0396756
GO:0007596	blood coagulation	558	476	3.74664e-05	0.0876358
GO:0016049	cell growth	381	343	3.9564e-05	0.044175
GO:0030178	negative regulation of Wnt receptor signaling pathway	116	99	4.35535e-05	-0.122812
GO:0022900	electron transport chain	177	125	4.4415e-05	0.524291
GO:0007265	Ras protein signal transduction	266	237	4.52663e-05	0.0100785
GO:0030100	regulation of endocytosis	122	113	4.61638e-05	-0.0984782
GO:0060348	bone development	90	85	4.62815e-05	-0.138079
GO:0016310	phosphorylation	1672	1188	4.63222e-05	0.13476
GO:0032970	regulation of actin filament-based process	188	165	4.64517e-05	-0.0311277
GO:0051093	negative regulation of developmental process	565	448	4.93905e-05	0.092774
GO:0051056	regulation of small GTPase mediated signal transduction	435	332	5.14948e-05	0.0465853
GO:0008173	RNA methyltransferase activity	28	26	5.20983e-05	0.807809
GO:0000794	condensed nuclear chromosome	60	56	5.25431e-05	0.629225
GO:0045669	positive regulation of osteoblast differentiation	48	46	5.2647e-05	-0.302417
GO:0012506	vesicle membrane	378	317	5.28068e-05	0.0487526
GO:0012501	programmed cell death	2053	1418	5.47021e-05	0.138982
GO:0000271	polysaccharide biosynthetic process	110	83	5.57849e-05	-0.147887
GO:0008284	positive regulation of cell proliferation	709	566	5.60919e-05	0.0910649
GO:0007599	hemostasis	564	480	5.84799e-05	0.0899247
GO:0016569	covalent chromatin modification	311	258	5.86625e-05	0.441401
GO:0006119	oxidative phosphorylation	63	55	5.96788e-05	0.671058
GO:0019199	transmembrane receptor protein kinase activity	127	84	5.96788e-05	-0.134821
GO:0016591	DNA-directed RNA polymerase II, holoenzyme	92	82	6.56516e-05	0.576365
GO:0044260	cellular macromolecule metabolic process	10582	5947	6.92972e-05	0.280126
GO:0008757	S-adenosylmethionine-dependent methyltransferase activity	116	96	7.0931e-05	0.542647
GO:0004532	exoribonuclease activity	19	17	7.12957e-05	0.873609
GO:0060021	palate development	66	64	7.457e-05	-0.222453
GO:0031967	organelle envelope	1028	704	7.71852e-05	0.343908
GO:0007044	cell-substrate junction assembly	61	56	7.90767e-05	-0.239879
GO:0003002	regionalization	308	259	7.97567e-05	0.0750032
GO:0005740	mitochondrial envelope	682	451	8.00971e-05	0.388688
GO:0033002	muscle cell proliferation	97	95	8.16437e-05	-0.0958243
GO:0003206	cardiac chamber morphogenesis	88	81	8.30242e-05	-0.132058
GO:0070727	cellular macromolecule localization	1009	798	8.56933e-05	0.0992807
GO:0030203	glycosaminoglycan metabolic process	82	72	9.0446e-05	-0.159325
GO:0001935	endothelial cell proliferation	89	82	9.19579e-05	-0.145473
GO:0001936	regulation of endothelial cell proliferation	76	70	9.26421e-05	-0.180196
GO:0034613	cellular protein localization	1004	794	9.42246e-05	0.0995245
GO:0007179	transforming growth factor beta receptor signaling pathway	162	115	9.76719e-05	-0.098281
GO:0005753	mitochondrial proton-transporting ATP synthase complex	32	15	0.000100225	0.888398
GO:0002062	chondrocyte differentiation	66	61	0.000101742	-0.229012
GO:0030176	integral to endoplasmic reticulum membrane	100	74	0.000102864	-0.151847
GO:0045177	apical part of cell	280	267	0.000108322	0.0671857
GO:0007015	actin filament organization	216	188	0.00011838	-0.00886872
GO:0008047	enzyme activator activity	428	364	0.000120862	0.0604463
GO:0004540	ribonuclease activity	85	58	0.000123143	0.625313
GO:0016570	histone modification	303	253	0.000125253	0.436721
GO:0050789	regulation of biological process	13961	7431	0.000126507	0.205796
GO:0045785	positive regulation of cell adhesion	115	105	0.000126764	-0.104748
GO:0003899	DNA-directed RNA polymerase activity	43	38	0.000128548	0.68059
GO:0034062	RNA polymerase activity	44	38	0.000128548	0.68059
GO:0006023	aminoglycan biosynthetic process	45	37	0.000128936	-0.335065
GO:0016757	transferase activity, transferring glycosyl groups	327	230	0.000129399	0.0335435
GO:0030120	vesicle coat	46	41	0.000133646	-0.336249
GO:0006270	DNA-dependent DNA replication initiation	29	27	0.000135907	0.74729
GO:0008408	3'-5' exonuclease activity	36	32	0.000139495	0.699019
GO:0006915	apoptotic process	2029	1405	0.000141138	0.142241
GO:0046128	purine ribonucleoside metabolic process	510	389	0.000142148	0.0623196
GO:0006793	phosphorus metabolic process	1971	1397	0.000142187	0.144284
GO:0016571	histone methylation	73	59	0.000143192	0.617276
GO:0009119	ribonucleoside metabolic process	527	401	0.000143642	0.0661713
GO:0050794	regulation of cellular process	12849	7048	0.000143773	0.202823
GO:0006796	phosphate-containing compound metabolic process	1970	1396	0.000146222	0.144111
GO:0048589	developmental growth	266	241	0.000151401	0.0407388
GO:0061035	regulation of cartilage development	47	41	0.000157743	-0.305653
GO:0030234	enzyme regulator activity	1096	865	0.000160773	0.136759
GO:0000082	G1/S transition of mitotic cell cycle	195	175	0.000165246	0.437807
GO:0006022	aminoglycan metabolic process	95	82	0.000171262	-0.128089
GO:0030510	regulation of BMP signaling pathway	67	53	0.00017163	-0.263551
GO:0007033	vacuole organization	60	57	0.000172965	-0.234721
GO:0000245	spliceosomal complex assembly	39	34	0.00017645	0.728421
GO:0016896	exoribonuclease activity, producing 5'-phosphomonoesters	18	16	0.000180967	0.87415
GO:0033116	endoplasmic reticulum-Golgi intermediate compartment membrane	26	24	0.00018513	-0.522145
GO:0005689	U12-type spliceosomal complex	24	22	0.000186248	0.821
GO:0030326	embryonic limb morphogenesis	102	89	0.000192052	-0.105499
GO:0035113	embryonic appendage morphogenesis	102	89	0.000192052	-0.105499
GO:0035091	phosphatidylinositol binding	154	139	0.000193697	-0.0630617
GO:0046332	SMAD binding	62	56	0.000195788	-0.262267
GO:0043112	receptor metabolic process	104	99	0.000196921	-0.081232
GO:0007420	brain development	492	431	0.000198658	0.0944282
GO:0000314	organellar small ribosomal subunit	20	17	0.000200758	0.861285
GO:0005763	mitochondrial small ribosomal subunit	20	17	0.000200758	0.861285
GO:0008610	lipid biosynthetic process	672	464	0.000202885	0.0985175
GO:0031966	mitochondrial membrane	639	430	0.000203003	0.38828
GO:0042278	purine nucleoside metabolic process	515	392	0.000206092	0.0658236
GO:0000959	mitochondrial RNA metabolic process	22	13	0.000206723	0.909418
GO:0032075	positive regulation of nuclease activity	67	63	0.000233226	-0.267085
GO:0060349	bone morphogenesis	63	61	0.000236395	-0.187599
GO:0045121	membrane raft	186	173	0.000244138	-0.02738
GO:0019637	organophosphate metabolic process	1284	935	0.000249697	0.13007
GO:0090100	positive regulation of transmembrane receptor protein serine/threonine kinase signaling pathway	82	58	0.000252766	-0.238796
GO:0060538	skeletal muscle organ development	172	156	0.000254889	-0.00878115
GO:0051650	establishment of vesicle localization	50	46	0.000255587	-0.288263
GO:0090090	negative regulation of canonical Wnt receptor signaling pathway	80	69	0.00025962	-0.186734
GO:0044093	positive regulation of molecular function	1288	1021	0.000263369	0.134424
GO:0051168	nuclear export	123	97	0.000267445	0.502088
GO:0010975	regulation of neuron projection development	206	183	0.000287573	-0.0116265
GO:0042054	histone methyltransferase activity	58	48	0.000289144	0.640765
GO:0090101	negative regulation of transmembrane receptor protein serine/threonine kinase signaling pathway	80	61	0.000293932	-0.204315
GO:0051049	regulation of transport	1105	879	0.000337492	0.140474
GO:0006297	nucleotide-excision repair, DNA gap filling	23	19	0.00033805	0.781245
GO:0048562	embryonic organ morphogenesis	197	173	0.000356159	0.0165647
GO:0032580	Golgi cisterna membrane	72	67	0.000361671	-0.177733
GO:0005178	integrin binding	82	75	0.000363456	-0.148031
GO:0006024	glycosaminoglycan biosynthetic process	43	35	0.000380911	-0.331665
GO:0009261	ribonucleotide catabolic process	525	408	0.000409971	0.0623508
GO:0000724	double-strand break repair via homologous recombination	57	45	0.000411732	0.665349
GO:0000725	recombinational repair	58	45	0.000411732	0.665349
GO:0007126	meiosis	161	140	0.000414736	0.516953
GO:0051327	M phase of meiotic cell cycle	161	140	0.000414736	0.516953
GO:0050878	regulation of body fluid levels	668	567	0.000434978	0.119227
GO:0071824	protein-DNA complex subunit organization	158	120	0.000438769	0.506998
GO:0045596	negative regulation of cell differentiation	443	351	0.000450793	0.0806015
GO:0003697	single-stranded DNA binding	64	54	0.000460515	0.579814
GO:0009154	purine ribonucleotide catabolic process	524	407	0.000466433	0.0622993
GO:0019001	guanyl nucleotide binding	397	348	0.000466566	0.0740607
GO:0032561	guanyl ribonucleotide binding	397	348	0.000466566	0.0740607
GO:0000178	exosome (RNase complex)	26	20	0.00048115	0.820987
GO:0043292	contractile fiber	185	147	0.000515108	0.00358489
GO:0003924	GTPase activity	239	205	0.000534834	0.0235151
GO:0005096	GTPase activator activity	266	222	0.000549068	0.0144254
GO:0010720	positive regulation of cell development	154	137	0.00055823	-0.0573169
GO:0046578	regulation of Ras protein signal transduction	294	246	0.000624196	0.037798
GO:0050790	regulation of catalytic activity	1695	1318	0.000624346	0.151894
GO:0000291	nuclear-transcribed mRNA catabolic process, exonucleolytic	29	26	0.000627479	0.711476
GO:0043928	exonucleolytic nuclear-transcribed mRNA catabolic process involved in deadenylation-dependent decay	29	26	0.000627479	0.711476
GO:0072006	nephron development	100	83	0.000631571	-0.0899167
GO:0045766	positive regulation of angiogenesis	83	77	0.00064049	-0.0906119
GO:0042733	embryonic digit morphogenesis	38	37	0.000644433	-0.331245
GO:0048008	platelet-derived growth factor receptor signaling pathway	37	30	0.000644433	-0.394025
GO:0009991	response to extracellular stimulus	412	367	0.000649792	0.0846366
GO:0009203	ribonucleoside triphosphate catabolic process	520	403	0.00065685	0.0642882
GO:0009207	purine ribonucleoside triphosphate catabolic process	520	403	0.00065685	0.0642882
GO:0009146	purine nucleoside triphosphate catabolic process	522	404	0.000660106	0.0652995
GO:0001657	ureteric bud development	107	89	0.000664408	-0.0826378
GO:0007034	vacuolar transport	44	42	0.000666275	-0.285987
GO:0051146	striated muscle cell differentiation	194	161	0.000686428	-0.00337378
GO:0006644	phospholipid metabolic process	295	222	0.000695437	0.0360738
GO:0032870	cellular response to hormone stimulus	465	388	0.000706962	0.101306
GO:0005201	extracellular matrix structural constituent	82	78	0.000711047	-0.144062
GO:0001667	ameboidal cell migration	104	93	0.000721298	-0.0842204
GO:0030168	platelet activation	242	208	0.000725451	0.00261904
GO:0005643	nuclear pore	75	56	0.00072934	0.576126
GO:0006323	DNA packaging	171	122	0.000756794	0.503102
GO:0007519	skeletal muscle tissue development	164	148	0.000757165	-0.00664625
GO:0050853	B cell receptor signaling pathway	31	29	0.000757679	0.668396
GO:0032392	DNA geometric change	36	33	0.000780989	0.678053
GO:0003012	muscle system process	332	259	0.00081966	0.0799086
GO:0009143	nucleoside triphosphate catabolic process	526	408	0.000858289	0.0680028
GO:0051345	positive regulation of hydrolase activity	500	426	0.000869894	0.0715573
GO:0006790	sulfur compound metabolic process	235	157	0.000926402	-0.00538681
GO:0016043	cellular component organization	5292	3616	0.00093041	0.174272
GO:0005525	GTP binding	379	336	0.000955066	0.0704244
GO:0051493	regulation of cytoskeleton organization	275	237	0.00096128	0.0295574
GO:0042773	ATP synthesis coupled electron transport	49	45	0.000985987	0.683458
GO:0042775	mitochondrial ATP synthesis coupled electron transport	49	45	0.000985987	0.683458
GO:0006900	membrane budding	38	36	0.000998885	-0.362307
GO:0009205	purine ribonucleoside triphosphate metabolic process	608	454	0.00102304	0.072574
GO:0005769	early endosome	209	168	0.00102832	0.00569414
GO:0009144	purine nucleoside triphosphate metabolic process	613	458	0.00105472	0.0743046
GO:0005802	trans-Golgi network	93	87	0.00106921	-0.113154
GO:0030117	membrane coat	87	67	0.00112355	-0.172059
GO:0048475	coated membrane	87	67	0.00112355	-0.172059
GO:0008170	N-methyltransferase activity	78	63	0.00114028	0.584338
GO:0000175	3'-5'-exoribonuclease activity	15	14	0.00114765	0.875184
GO:0043408	regulation of MAPK cascade	349	288	0.00116877	0.0567265
GO:0006283	transcription-coupled nucleotide-excision repair	53	41	0.00117501	0.600645
GO:0005976	polysaccharide metabolic process	177	133	0.00121891	-0.0349105
GO:0051604	protein maturation	130	109	0.00127338	-0.0814163
GO:0032508	DNA duplex unwinding	31	28	0.00128368	0.706601
GO:0009199	ribonucleoside triphosphate metabolic process	614	458	0.00130056	0.0759956
GO:0045807	positive regulation of endocytosis	70	67	0.00130144	-0.132618
GO:0048610	cellular process involved in reproduction	555	442	0.00132625	0.392748
GO:0006936	muscle contraction	297	234	0.00136638	0.0762556
GO:0051321	meiotic cell cycle	164	143	0.00138425	0.504709
GO:0009166	nucleotide catabolic process	599	465	0.00138458	0.0829404
GO:0070469	respiratory chain	110	61	0.00138535	0.630903
GO:0031667	response to nutrient levels	389	345	0.00145425	0.086652
GO:0006195	purine nucleotide catabolic process	584	453	0.00149012	0.0809566
GO:0022625	cytosolic large ribosomal subunit	57	27	0.00151193	0.741662
GO:0000165	MAPK cascade	491	383	0.0015139	0.0853312
GO:0001558	regulation of cell growth	295	271	0.00152507	0.0483477
GO:0005938	cell cortex	178	167	0.00153599	-0.0149245
GO:0006333	chromatin assembly or disassembly	151	108	0.00154233	0.505058
GO:0030166	proteoglycan biosynthetic process	44	33	0.00159664	-0.308649
GO:0042113	B cell activation	177	147	0.00163808	0.465517
GO:0048704	embryonic skeletal system morphogenesis	68	64	0.00166849	-0.151202
GO:0070482	response to oxygen levels	242	227	0.00172735	0.0233739
GO:0000041	transition metal ion transport	105	86	0.0017308	-0.0774108
GO:0042613	MHC class II protein complex	16	12	0.0017843	0.896609
GO:0019904	protein domain specific binding	546	504	0.00182737	0.102623
GO:0003678	DNA helicase activity	52	39	0.00192584	0.649241
GO:0010941	regulation of cell death	1520	1159	0.00200206	0.144945
GO:0048010	vascular endothelial growth factor receptor signaling pathway	52	40	0.0020182	-0.276391
GO:0036293	response to decreased oxygen levels	226	214	0.00203958	0.0242683
GO:0072523	purine-containing compound catabolic process	593	457	0.00208533	0.0838952
GO:0007041	lysosomal transport	39	37	0.00236714	-0.296099
GO:0030016	myofibril	171	140	0.00239588	0.00842393
GO:0071496	cellular response to external stimulus	244	224	0.002474	0.0382973
GO:0003279	cardiac septum development	48	45	0.00260843	-0.202902
GO:0048738	cardiac muscle tissue development	129	110	0.00264718	-0.0319662
GO:0006839	mitochondrial transport	135	93	0.00265804	0.496406
GO:0001938	positive regulation of endothelial cell proliferation	52	50	0.00267366	-0.205817
GO:0016337	cell-cell adhesion	427	345	0.00268818	0.123159
GO:1901136	carbohydrate derivative catabolic process	628	484	0.00275807	0.0858584
GO:0007005	mitochondrion organization	268	194	0.00278166	0.4227
GO:0006886	intracellular protein transport	730	579	0.00286538	0.0907969
GO:0044449	contractile fiber part	160	134	0.00311553	0.00513089
GO:0016327	apicolateral plasma membrane	121	106	0.00326769	-0.0222003
GO:0043414	macromolecule methylation	153	117	0.00330208	0.517455
GO:0060560	developmental growth involved in morphogenesis	125	112	0.00335795	-0.0308274
GO:0050840	extracellular matrix binding	34	33	0.00338622	-0.312381
GO:0005515	protein binding	9700	6609	0.00340461	0.195373
GO:0048199	vesicle targeting, to, from or within Golgi	29	26	0.00340921	-0.428683
GO:0042476	odontogenesis	99	92	0.00355003	-0.0596195
GO:0003231	cardiac ventricle development	79	76	0.00361463	-0.0825137
GO:0060688	regulation of morphogenesis of a branching structure	51	44	0.00365594	-0.193765
GO:0001522	pseudouridine synthesis	18	17	0.00374033	0.784882
GO:0001570	vasculogenesis	64	59	0.00384716	-0.123074
GO:1901292	nucleoside phosphate catabolic process	607	472	0.00405292	0.0897272
GO:0046930	pore complex	92	68	0.0040715	0.556671
GO:0006368	transcription elongation from RNA polymerase II promoter	79	73	0.00412837	0.558913
GO:0048608	reproductive structure development	288	235	0.00414198	0.062994
GO:0061458	reproductive system development	288	235	0.00414198	0.062994
GO:0044665	MLL1/2 complex	28	25	0.00427872	0.761796
GO:0071339	MLL1 complex	28	25	0.00427872	0.761796
GO:0033124	regulation of GTP catabolic process	267	207	0.00429749	0.0251034
GO:0010721	negative regulation of cell development	110	100	0.00430286	-0.0261295
GO:0006284	base-excision repair	47	38	0.00439427	0.588766
GO:0042063	gliogenesis	154	136	0.00447892	-0.0126582
GO:0030811	regulation of nucleotide catabolic process	292	228	0.00454175	0.0391332
GO:0033121	regulation of purine nucleotide catabolic process	292	228	0.00454175	0.0391332
GO:0006979	response to oxidative stress	251	221	0.00467907	0.0405192
GO:0042645	mitochondrial nucleoid	37	31	0.00494201	0.623974
GO:0043087	regulation of GTPase activity	265	205	0.00502059	0.0263492
GO:0043067	regulation of programmed cell death	1479	1133	0.0050947	0.146064
GO:0060389	pathway-restricted SMAD protein phosphorylation	40	31	0.00510055	-0.363685
GO:0030177	positive regulation of Wnt receptor signaling pathway	65	62	0.00514757	-0.119426
GO:0006400	tRNA modification	22	17	0.00534095	0.815415
GO:0010948	negative regulation of cell cycle process	100	90	0.00534504	0.496514
GO:0000790	nuclear chromatin	138	130	0.00535702	0.44954
GO:0001666	response to hypoxia	224	212	0.0054454	0.0329794
GO:0031226	intrinsic to plasma membrane	1320	1194	0.00571357	0.191444
GO:0048286	lung alveolus development	35	34	0.00575047	-0.283352
GO:0009141	nucleoside triphosphate metabolic process	632	471	0.00588261	0.0870674
GO:0000776	kinetochore	143	99	0.00604643	0.487693
GO:0007131	reciprocal meiotic recombination	41	34	0.00607163	0.692118
GO:0035825	reciprocal DNA recombination	41	34	0.00607163	0.692118
GO:0010594	regulation of endothelial cell migration	76	67	0.00612539	-0.143321
GO:0002576	platelet degranulation	85	81	0.00613983	-0.119028
GO:0044270	cellular nitrogen compound catabolic process	692	522	0.00636987	0.103308
GO:0001101	response to acid	85	85	0.00646038	-0.0923198
GO:0009982	pseudouridine synthase activity	14	14	0.00685134	0.840342
GO:0006903	vesicle targeting	39	35	0.0070595	-0.320826
GO:0010035	response to inorganic substance	393	346	0.0070627	0.0874284
GO:0048659	smooth muscle cell proliferation	68	67	0.00722937	-0.104706
GO:0006901	vesicle coating	35	34	0.00723134	-0.331462
GO:0016073	snRNA metabolic process	15	14	0.00731357	0.851979
GO:0006898	receptor-mediated endocytosis	133	120	0.00756934	-0.0285317
GO:0046983	protein dimerization activity	851	731	0.00763677	0.141797
GO:0007173	epidermal growth factor receptor signaling pathway	171	160	0.00773743	-0.000336461
GO:0038127	ERBB signaling pathway	171	160	0.00773743	-0.000336461
GO:0005544	calcium-dependent phospholipid binding	27	21	0.00784034	-0.434221
GO:0008276	protein methyltransferase activity	80	63	0.00787687	0.549462
GO:0072655	establishment of protein localization to mitochondrion	69	49	0.008	0.635189
GO:0005746	mitochondrial respiratory chain	104	56	0.00806883	0.621156
GO:0010717	regulation of epithelial to mesenchymal transition	40	34	0.00820275	-0.259672
GO:0046486	glycerolipid metabolic process	334	239	0.00822516	0.072525
GO:0030660	Golgi-associated vesicle membrane	43	37	0.00848137	-0.272356
GO:0042776	mitochondrial ATP synthesis coupled proton transport	26	11	0.00857183	0.885836
GO:0032330	regulation of chondrocyte differentiation	32	28	0.00859874	-0.350236
GO:0031668	cellular response to extracellular stimulus	194	177	0.00875154	0.0312136
GO:0046434	organophosphate catabolic process	623	487	0.00876464	0.0981193
GO:0030662	coated vesicle membrane	147	124	0.00888404	-0.00468892
GO:0034446	substrate adhesion-dependent cell spreading	25	25	0.00911421	-0.415366
GO:0005775	vacuolar lumen	34	30	0.00916407	-0.378498
GO:0005765	lysosomal membrane	141	125	0.00934863	-0.0562921
GO:0008135	translation factor activity, nucleic acid binding	110	68	0.00960266	0.550615
GO:0005581	collagen	94	80	0.00976431	-0.0380051

## Sheet: CCLE summary
GOID	TERM	Number_of_genes	Genes_in_genelist	M1.pvalue	M1.gene.av	R2.pvalue	R2.gene.av				GOID	TERM	Number_of_genes	Genes_in_genelist	R1.pvalue	R1.gene.av
GO:0030529	ribonucleoprotein complex	654	468	7.12e-91	0.675213	2.48e-72	0.668195				GO:0006955	immune response	1363	940	1.78e-66	0.202935
GO:0034660	ncRNA metabolic process	344	264	1.73e-59	0.706394	1.66e-47	0.692908				GO:0006952	defense response	1372	965	2.22e-59	0.194345
GO:0022613	ribonucleoprotein complex biogenesis	256	198	8.73e-55	0.757501	7.41e-47	0.760103				GO:0002376	immune system process	2468	1560	1.52e-55	0.162008
GO:0034470	ncRNA processing	212	181	1.06e-52	0.769759	6.96e-43	0.758051				GO:0045087	innate immune response	612	473	3.16e-35	0.206229
GO:0071843	cellular component biogenesis at cellular level	270	212	2.65e-51	0.719325	1.85e-43	0.719028				GO:0002682	regulation of immune system process	1119	766	4.45e-35	0.175112
GO:0005739	mitochondrion	1986	1336	1.5e-49	0.416578	8.89e-17	0.370833				GO:0010556	regulation of macromolecule biosynthetic process	4123	2877	7.34e-35	-0.0190708
GO:0005840	ribosome	245	144	2.15e-44	0.778615	2.5e-31	0.741675				GO:0005887	integral to plasma membrane	1266	1157	8.81e-34	0.151523
GO:0042254	ribosome biogenesis	162	127	2.75e-43	0.807189	2.95e-36	0.799333				GO:0006954	inflammatory response	533	438	7.88e-33	0.208452
GO:0044429	mitochondrial part	982	652	7.78e-43	0.484476	1.38e-16	0.430275				GO:0004872	receptor activity	1923	1121	4.04e-32	0.153149
GO:0003735	structural constituent of ribosome	167	102	6.74e-36	0.820366	1.29e-25	0.778825				GO:0002684	positive regulation of immune system process	717	495	1.97e-31	0.196147
GO:0005730	nucleolus	629	563	9.8e-35	0.470573	2.03e-27	0.471488				GO:0050776	regulation of immune response	700	482	3.89e-31	0.197272
GO:0005743	mitochondrial inner membrane	463	303	1.42e-32	0.571907	2.92e-13	0.513639				GO:0009607	response to biotic stimulus	696	531	2.84e-30	0.189059
GO:0016072	rRNA metabolic process	116	97	1.06e-31	0.798149	2.35e-27	0.792591				GO:0051707	response to other organism	661	505	3.57e-30	0.192388
GO:0006364	rRNA processing	107	91	2.25e-31	0.814447	2.86e-27	0.807704				GO:0001775	cell activation	903	680	1.56e-26	0.166747
GO:0005759	mitochondrial matrix	318	259	5.11e-31	0.57661	2.29e-16	0.520446				GO:0038023	signaling receptor activity	1651	923	3.09e-26	0.153718
GO:0019866	organelle inner membrane	492	330	1.52e-30	0.544997	2.34e-12	0.490545				GO:0004888	transmembrane signaling receptor activity	1513	832	3.24e-26	0.159058
GO:0045333	cellular respiration	202	133	1.2e-29	0.713151	8.46e-14	0.644495				GO:0001816	cytokine production	524	371	4.19e-26	0.204151
GO:0044391	ribosomal subunit	152	83	2.49e-27	0.811859	1.33e-20	0.788179				GO:0002252	immune effector process	466	350	6.14e-26	0.205439
GO:0022904	respiratory electron transport chain	138	89	8.34e-27	0.787433	4.02e-12	0.711549				GO:0001817	regulation of cytokine production	473	336	2.33e-23	0.203769
GO:0006401	RNA catabolic process	249	155	3.69e-23	0.642381	5.71e-20	0.656182				GO:0004871	signal transducer activity	1976	1215	1.55e-22	0.133989
GO:0006399	tRNA metabolic process	174	119	8.19e-23	0.67871	9.19e-16	0.644115				GO:0060089	molecular transducer activity	1976	1215	1.55e-22	0.133989
											GOID	TERM	Number_of_genes	Genes_in_genelist	R1.pvalue	R1.gene.av
GOID	TERM	Number_of_genes	Genes_in_genelist	M1.pvalue	M1.gene.av	R2.pvalue	R2.gene.av				GO:0032774	RNA biosynthetic process	4865	2883	2.02e-43	-0.0261164
GO:0009653	anatomical structure morphogenesis	2539	1815	2.27e-59	-0.0139299	8.24e-54	0.00911842				GO:0006351	transcription, DNA-dependent	4767	2844	7.22e-43	-0.0264015
GO:0048731	system development	4534	3015	3.53e-43	0.0698198	2.71e-37	0.0981486				GO:0051252	regulation of RNA metabolic process	3828	2677	2.18e-41	-0.0275437
GO:0072358	cardiovascular system development	911	683	1.31e-40	-0.0974018	4.17e-39	-0.0814803				GO:2000112	regulation of cellular macromolecule biosynthetic process	4015	2814	5.7e-40	-0.024393
GO:0072359	circulatory system development	911	683	1.31e-40	-0.0974018	4.17e-39	-0.0814803				GO:2001141	regulation of RNA biosynthetic process	3750	2624	6.21e-39	-0.0259437
GO:0048856	anatomical structure development	5363	3483	3.25e-40	0.0831952	5.77e-35	0.110879				GO:0006355	regulation of transcription, DNA-dependent	3702	2608	1.08e-38	-0.0259885
GO:0032989	cellular component morphogenesis	1078	882	6.65e-40	-0.0618773	3.65e-37	-0.0439438				GO:0008270	zinc ion binding	2013	1786	2.64e-36	-0.0380231
GO:0005794	Golgi apparatus	1329	1055	7.58e-40	-0.0329123	5.79e-46	-0.0488168				GO:0010468	regulation of gene expression	4340	3006	6.26e-36	-0.0186702
GO:0000902	cell morphogenesis	1018	834	8.38e-40	-0.0694184	5.2e-37	-0.0518633				GO:0019219	regulation of nucleobase-containing compound metabolic process	4369	3046	2.77e-35	-0.0175651
GO:0032502	developmental process	6209	3972	2.1e-37	0.0965613	9.83e-32	0.125441				GO:0010556	regulation of macromolecule biosynthetic process	4123	2877	7.34e-35	-0.0190708
GO:0007275	multicellular organismal development	5309	3546	3.35e-37	0.0915431	1.15e-31	0.121137				GO:0031326	regulation of cellular biosynthetic process	4337	3004	1.95e-32	-0.0154627
GO:0040011	locomotion	1489	1115	3.99e-37	-0.0108979	7.36e-35	0.010041				GO:0051171	regulation of nitrogen compound metabolic process	4469	3119	3.32e-32	-0.0139498
GO:0016192	vesicle-mediated transport	1119	851	3.12e-35	-0.0480322	8.46e-40	-0.0582606				GO:0034645	cellular macromolecule biosynthetic process	6180	3666	5.1e-32	-0.00833837
GO:0000904	cell morphogenesis involved in differentiation	750	622	3.45e-35	-0.0911313	5.7e-32	-0.0697871				GO:0009889	regulation of biosynthetic process	4384	3034	2.23e-30	-0.0131365
GO:0000139	Golgi membrane	561	499	1.17e-32	-0.108177	1.64e-39	-0.13978				GO:0009059	macromolecule biosynthetic process	6312	3740	7.09e-28	-0.00408932
GO:0044431	Golgi apparatus part	684	578	4.73e-32	-0.0802409	8.37e-39	-0.106033				GO:0046914	transition metal ion binding	2314	2041	6.46e-26	-0.0199534
GO:0009966	regulation of signal transduction	2165	1546	1.8e-31	0.0318711	3.46e-31	0.0460484
GO:0032501	multicellular organismal process	7999	4968	3.26e-31	0.128759	7.43e-23	0.165204
GO:0048468	cell development	1627	1281	4.16e-31	0.0204904	4.87e-27	0.0500843
GO:0048869	cellular developmental process	3474	2487	9.03e-30	0.0813938	2.94e-24	0.111541
GO:0006928	cellular component movement	1343	1032	3.33e-29	0.00484745	2.48e-26	0.0265251
GO:0023051	regulation of signaling	2495	1778	1.63e-28	0.0570157	8.65e-27	0.075971
GO:0048646	anatomical structure formation involved in morphogenesis	873	710	3.47e-28	-0.0407503	1.43e-27	-0.0262644
GO:0048812	neuron projection morphogenesis	620	522	4.9e-28	-0.0811132	7.92e-25	-0.0550098
GO:0048513	organ development	2978	2101	7.15e-27	0.0831365	2.76e-23	0.109593
GO:0030154	cell differentiation	3268	2341	2.32e-26	0.0870147	1.27e-20	0.11957
GO:0048667	cell morphogenesis involved in neuron differentiation	606	517	2.45e-26	-0.0721387	3.43e-23	-0.0464917
GO:0007167	enzyme linked receptor protein signaling pathway	1087	790	3.42e-26	-0.0223299	2.04e-25	-0.00450244
GO:0022603	regulation of anatomical structure morphogenesis	616	520	6.39e-26	-0.0702348	1.92e-24	-0.0541056
GO:0007409	axonogenesis	551	473	7.22e-26	-0.0836597	2.86e-23	-0.0580523
GO:0050793	regulation of developmental process	1641	1235	6.82e-25	0.0378781	1.63e-20	0.0675993
GO:0005578	proteinaceous extracellular matrix	390	334	6.32e-24	-0.122139	2.1e-17	-0.0554056
GO:0040012	regulation of locomotion	485	396	1.43e-23	-0.108762	6.85e-22	-0.0883522
GO:2000026	regulation of multicellular organismal development	1231	949	2.1e-23	0.0234266	1.09e-18	0.0553104
GO:0009887	organ morphogenesis	848	688	5.69e-23	-0.00412111	2.35e-20	0.0156956
GO:0001501	skeletal system development	417	342	5.74e-23	-0.117283	8.17e-22	-0.102129
GO:0031410	cytoplasmic vesicle	1027	836	2.43e-20	0.0220729	1.86e-22	0.0229784
GO:0051179	localization	5797	3736	2.65e-20	0.121959	5.84e-24	0.133124
GO:0031090	organelle membrane	2801	2098	3.77e-10	0.111096	5.29e-26	0.0794558
			M1 Average	0.236995
			R1 Average	0.0557398
			R2 Average	0.265495
			About
R1, R2, M1 down reg															R1 up-reg;, M1,R2 down reg
GOID	TERM	Number_of_genes	Genes_in_genelist	M1.pvalue	M1.gene.av	R1.pvalue	R1.gene.av	R2.pvalue	R2.gene.av	Average.pvalue	M1.status	R1.status	R2.status		GOID	TERM	Number_of_genes	Genes_in_genelist	M1.pvalue	M1.gene.av	R1.pvalue	R1.gene.av	R2.pvalue	R2.gene.av	Average.pvalue	M1.status	R1.status	R2.status
GO:0007399	nervous system development	2017	1556	3.3e-33	0.0385	1.16e-10	-0.00321063	1.1e-27	0.0689401	3.86667e-11	0	0	0		GO:0044425	membrane part	7543	5239	4.22e-36	0.123794	1.02e-31	0.103296	4.36e-37	0.142341	3.40016e-32	0	1	0
GO:0048699	generation of neurons	1194	950	1.08e-26	0.00963048	1.31e-06	-0.00546139	1.11e-22	0.0406479	4.36667e-07	0	0	0		GO:0031224	intrinsic to membrane	5706	4479	1.62e-29	0.13323	4.34e-32	0.106793	8.24e-28	0.157224	2.80081e-28	0	1	0
GO:0030182	neuron differentiation	1091	873	3.76e-24	0.0129527	1.63e-06	-0.00778301	3.27e-20	0.0462245	5.43333e-07	0	0	0		GO:0016021	integral to membrane	5536	4377	1.45e-28	0.133454	4.53e-31	0.106408	9.18e-28	0.155998	3.54484e-28	0	1	0
GO:0032990	cell part morphogenesis	728	617	1.12e-30	-0.069826	1e-05	-0.0159603	7.53e-29	-0.0518874	3.33333e-06	0	0	0		GO:0071944	cell periphery	5662	3751	8.98e-34	0.113395	9.85e-38	0.114301	5.9e-24	0.150211	1.96667e-24	0	1	0
GO:0048858	cell projection morphogenesis	716	605	5.56e-32	-0.0782214	1.2e-05	-0.016522	1.42e-29	-0.0583134	4e-06	0	0	0		GO:0016020	membrane	11434	6672	6.37e-42	0.119724	1.02e-23	0.0928539	3.51e-46	0.134354	3.4e-24	0	1	0
GO:0022008	neurogenesis	1273	1009	1.09e-28	0.00693608	5.66e-05	0.00151169	1.61e-24	0.0375225	1.88667e-05	0	0	0		GO:0005886	plasma membrane	5517	3682	1.1e-32	0.11502	4.19e-38	0.115049	4.66e-23	0.151906	1.55333e-23	0	1	0
GO:0048666	neuron development	865	711	7.09e-23	-0.011048	5.87e-05	-0.00784537	2.07e-20	0.0166624	1.95667e-05	0	0	0		GO:0005576	extracellular region	2755	1836	4.44e-34	0.0754374	1.16e-49	0.152432	6.34e-23	0.130993	2.11333e-23	0	1	0
GO:0031175	neuron projection development	750	618	8.41e-27	-0.0514627	0.000809524	-0.00724997	1.71e-23	-0.0237776	0.000269841	0	0	0		GO:0044421	extracellular region part	1250	993	4.42e-30	0.0164878	7.5e-32	0.161057	2.23e-22	0.0688726	7.43333e-23	0	1	0
GO:0030030	cell projection organization	1004	818	4.16e-33	-0.0427867	0.0013156	7.01e-05	4.89e-31	-0.0230513	0.000438535	0	0	0		GO:0044459	plasma membrane part	2482	1937	5.94e-22	0.0987499	1.95e-41	0.138347	7.01e-16	0.134544	2.33667e-16	0	1	0
															GO:0009611	response to wounding	1277	1015	9.74e-18	0.0585878	4.26e-33	0.157753	5.12e-15	0.0902158	1.70991e-15	0	1	0
															GO:0005615	extracellular space	889	770	5.2e-20	0.0349547	1.23e-30	0.172245	5.59e-15	0.0830846	1.86335e-15	0	1	0
															GO:0048583	regulation of response to stimulus	3047	2037	1.53e-23	0.080519	3.24e-12	0.100709	3.11e-21	0.101457	1.08e-12	0	1	0
R1 down reg, M1, R2 up reg															GO:0044432	endoplasmic reticulum part	951	764	1.71e-25	-0.0140647	2.5e-09	0.123384	5.51e-38	-0.0573811	8.33333e-10	0	1	0
GOID	TERM	Number_of_genes	Genes_in_genelist	M1.pvalue	M1.gene.av	R1.pvalue	R1.gene.av	R2.pvalue	R2.gene.av	Average.pvalue	M1.status	R1.status	R2.status		GO:0007165	signal transduction	6044	3773	2.43e-30	0.105154	1.4e-08	0.0839022	6.4e-28	0.127368	4.66667e-09	0	1	0
GO:0003676	nucleic acid binding	3878	2909	1.6e-43	0.368983	1.15e-67	-0.0430824	1.37e-41	0.396099	4.62e-42	1	0	1		GO:0009605	response to external stimulus	1512	1198	4.95e-23	0.0494477	7.52e-08	0.104202	5.32e-21	0.0735262	2.50667e-08	0	1	0
GO:0090304	nucleic acid metabolic process	6869	3918	3.25e-42	0.344872	5.19e-52	-0.0212546	2.76e-37	0.366049	9.20011e-38	1	0	1		GO:0022610	biological adhesion	1136	871	1.21e-31	-0.0178804	1.19e-07	0.112477	3.18e-27	0.0149894	3.96667e-08	0	1	0
GO:0005654	nucleoplasm	1761	1368	1.02e-57	0.447531	4.81e-28	-0.0335947	1.88e-51	0.463945	1.60333e-28	1	0	1		GO:0007155	cell adhesion	1131	869	2.07e-31	-0.0173827	1.26e-07	0.112379	4.99e-27	0.0153594	4.2e-08	0	1	0
GO:0031981	nuclear lumen	2574	1921	5.31e-74	0.435302	4.65e-27	-0.0195973	2.51e-64	0.450084	1.55e-27	1	0	1		GO:0005783	endoplasmic reticulum	1524	1107	6.85e-29	0.0105258	5.33e-07	0.105571	4.75e-42	-0.0215089	1.77667e-07	0	1	0
GO:0044428	nuclear part	3200	2261	7.51e-77	0.419473	1.67e-26	-0.0134324	5.11e-65	0.431027	5.56667e-27	1	0	1		GO:0005789	endoplasmic reticulum membrane	832	681	1.78e-19	0.00540818	8.34e-07	0.118524	3.57e-31	-0.0423846	2.78e-07	0	1	0
GO:0051276	chromosome organization	848	628	1.84e-25	0.465466	2.38e-32	-0.0828729	1.7e-29	0.509715	6.1339e-26	1	0	1		GO:0042175	nuclear outer membrane-endoplasmic reticulum membrane network	852	694	8.65e-19	0.00995292	1.15e-06	0.117518	2.66e-30	-0.0363727	3.83333e-07	0	1	0
GO:0016070	RNA metabolic process	5920	3462	2.4e-28	0.32984	5.46e-46	-0.0211493	6.09e-24	0.350507	2.03008e-24	1	0	1		GO:0001568	blood vessel development	557	448	4e-30	-0.128838	3.4e-06	0.128114	8.89e-29	-0.109434	1.13333e-06	0	1	0
GO:0006139	nucleobase-containing compound metabolic process	7996	4633	1.99e-28	0.31452	4.03e-39	-0.00722766	3.93e-23	0.332558	1.31001e-23	1	0	1		GO:0048514	blood vessel morphogenesis	483	393	5.31e-27	-0.132098	1.31e-05	0.130059	4.06e-25	-0.110501	4.36667e-06	0	1	0
GO:0005634	nucleus	7413	5349	6.03e-29	0.307357	3.64e-53	-0.0130427	2.78e-21	0.321787	9.26667e-22	1	0	1		GO:0001944	vasculature development	594	470	1.56e-32	-0.133705	2.51e-05	0.12254	5.97e-31	-0.113485	8.36667e-06	0	1	0
GO:0022403	cell cycle phase	1018	768	6.29e-25	0.422964	5.33e-21	-0.0467801	1.35e-28	0.462217	1.77688e-21	1	0	1		GO:0009888	tissue development	1495	1081	2.65e-35	-0.00165168	4.39e-05	0.0992964	5.05e-35	0.0177461	1.46333e-05	0	1	0
GO:0044451	nucleoplasm part	873	759	3.68e-30	0.440129	6.35e-21	-0.0471403	2.37e-27	0.459792	2.11667e-21	1	0	1		GO:0031012	extracellular matrix	564	396	1.1e-30	-0.139716	0.000138115	0.130388	4.28e-23	-0.0780681	4.60383e-05	0	1	0
GO:0000278	mitotic cell cycle	922	701	4.43e-21	0.412485	1.07e-20	-0.0512289	5.41e-23	0.443218	5.06137e-21	1	0	1		GO:0016477	cell migration	962	745	2.22e-29	-0.0386746	0.000311514	0.103831	1.07e-28	-0.0242783	0.000103838	0	1	0
GO:0008380	RNA splicing	461	299	1.08e-60	0.691932	2e-20	-0.102257	6.01e-53	0.699528	6.66667e-21	1	0	1		GO:0007154	cell communication	7066	4334	5.71e-31	0.114915	0.000373255	0.0747594	1.03e-27	0.13922	0.000124418	0	1	0
GO:0006397	mRNA processing	535	366	8.22e-66	0.662984	7.01e-19	-0.0816485	1.99e-58	0.67443	2.33667e-19	1	0	1		GO:2000145	regulation of cell motility	447	370	2.83e-23	-0.122243	0.000692876	0.123541	1e-21	-0.102897	0.000230959	0	1	0
GO:0034641	cellular nitrogen compound metabolic process	8446	4902	6.12e-25	0.307758	4.21e-32	-0.000480635	8.91e-19	0.323314	2.97e-19	1	0	1		GO:0051270	regulation of cellular component movement	480	393	5.09e-24	-0.116803	0.000719743	0.121184	1.26e-21	-0.0948294	0.000239914	0	1	0
GO:0006807	nitrogen compound metabolic process	8522	4947	6.16e-25	0.308018	3.25e-31	0.000491368	1.44e-18	0.323373	4.8e-19	1	0	1		GO:0023052	signaling	6877	4221	7.75e-30	0.115666	0.000834247	0.0742519	2.84e-26	0.140476	0.000278082	0	1	0
GO:0005694	chromosome	741	559	1.33e-28	0.474303	1.54e-18	-0.0559469	1.9e-33	0.518774	5.13333e-19	1	0	1		GO:0048870	cell motility	1042	803	1.77e-27	-0.0199682	0.00109864	0.100232	1.74e-26	-0.0035813	0.000366213	0	1	0
GO:0006281	DNA repair	508	351	3.59e-30	0.53452	2.33e-17	-0.0815269	4.03e-30	0.556736	7.76667e-18	1	0	1		GO:0051674	localization of cell	1043	803	1.77e-27	-0.0199682	0.00109864	0.100232	1.74e-26	-0.0035813	0.000366213	0	1	0
GO:0016071	mRNA metabolic process	794	517	3.22e-81	0.638826	7.91e-16	-0.04936	5.87e-67	0.639586	2.63667e-16	1	0	1		GO:0012505	endomembrane system	2015	1579	1.01e-30	0.0335294	0.00177159	0.0869399	4.67e-42	0.0107588	0.000590529	0	1	0
GO:0044427	chromosomal part	629	466	2.55e-20	0.457525	1.37e-14	-0.0535258	4.76e-25	0.503148	4.56668e-15	1	0	1		GO:0031226	intrinsic to plasma membrane	1320	1194	2.63e-07	0.141835	1.15e-34	0.151495	0.00571357	0.191444	0.00190461	0	1	0
GO:0000375	RNA splicing, via transesterification reactions	310	198	5.24e-53	0.756462	2.46e-13	-0.103886	7.61e-48	0.768907	8.2e-14	1	0	1
GO:0000377	RNA splicing, via transesterification reactions with bulged adenosine as nucleophile	301	193	1.96e-52	0.761071	7.46e-13	-0.103675	2.29e-47	0.774113	2.48667e-13	1	0	1
GO:0000398	nuclear mRNA splicing, via spliceosome	301	193	1.96e-52	0.761071	7.46e-13	-0.103675	2.29e-47	0.774113	2.48667e-13	1	0	1
GO:0006259	DNA metabolic process	1188	771	8.41e-33	0.447356	1.31e-12	-0.0257687	1.33e-33	0.474188	4.36667e-13	1	0	1
GO:0006325	chromatin organization	618	471	3.92e-12	0.430668	1.29e-24	-0.0857133	3.68e-13	0.468472	1.42933e-12	1	0	1
GO:0010467	gene expression	7004	4114	1.19e-17	0.298814	1.12e-26	-0.000291262	1.36e-11	0.312398	4.53334e-12	1	0	1
GO:0016568	chromatin modification	492	404	1.59e-11	0.441233	3.22e-25	-0.0982871	9.83e-13	0.480999	5.62767e-12	1	0	1
GO:0003723	RNA binding	956	744	7.77e-80	0.566963	1.73e-11	-0.0239144	1.58e-66	0.574245	5.76667e-12	1	0	1
GO:0006396	RNA processing	868	589	5.07e-110	0.669839	4.87e-11	-0.0310716	1.09e-95	0.679113	1.62333e-11	1	0	1
GO:0006974	response to DNA damage stimulus	806	549	1.18e-26	0.455069	1.02e-10	-0.0350909	4.75e-25	0.470758	3.4e-11	1	0	1
GO:0070013	intracellular organelle lumen	3113	2364	1.02e-70	0.404386	1.79e-10	0.0105613	1.09e-53	0.408084	5.96667e-11	1	0	1
GO:0031974	membrane-enclosed lumen	3215	2450	1.82e-67	0.396103	8.28e-09	0.0142373	1.97e-50	0.399689	2.76e-09	1	0	1
GO:0043233	organelle lumen	3160	2407	3.68e-65	0.394391	1.02e-08	0.0140491	2.26e-49	0.398691	3.4e-09	1	0	1
GO:0032991	macromolecular complex	4473	3365	7.47e-23	0.316732	6.83e-08	0.0205509	2.31e-16	0.331754	2.27667e-08	1	0	1
GO:0003677	DNA binding	2724	2074	3.29e-07	0.307276	2.26e-57	-0.0514892	2.18e-08	0.339407	1.16933e-07	1	0	1
GO:0005681	spliceosomal complex	154	131	7.52e-36	0.769199	2.43e-06	-0.0858519	3.3e-32	0.778157	8.1e-07	1	0	1
GO:0044260	cellular macromolecule metabolic process	10582	5947	5.17e-10	0.268451	5.13e-25	0.00875034	6.93e-05	0.280126	2.31002e-05	1	0	1
GO:0071013	catalytic step 2 spliceosome	80	75	9.6e-23	0.803231	0.00490798	-0.0929944	8.44e-20	0.807541	0.00163599	1	0	1
